# Supplementary material for: A necroptosis -related signature for predicting prognosis and immunotherapy in hepatocellular carcinoma
Source: Front Genet. 2022 Sep 5;13:919599. doi: 10.3389/fgene.2022.919599 (PMC9484537; doi:10.3389/fgene.2022.919599)
Supplement: Supplementary file 1 [file Table1.XLS]

gene	lowMean	highMean	logFC	pValue	fdr
CMTM7	1.67241956024096	3.50862109207317	1.06896733257894	2.4123477002868e-17	5.87614285108795e-16
CREB3L1	0.873814717457831	3.15030680072561	1.85009302594342	2.63621445663263e-06	6.16863804054962e-06
BACE2	2.48304733168675	5.77867073	1.21862590482113	2.82081532020218e-06	6.56441497870856e-06
AASS	5.69261169464458	2.5218495829878	-1.17460846578992	1.27240757975644e-08	4.38536065542615e-08
FOLR1	0.711490338156627	1.60064993964024	1.16974175595635	2.66375935440618e-06	6.23011153915056e-06
SLC6A8	3.27621750584337	8.53196360487805	1.38084667183526	2.57555198859666e-14	2.8666279483566e-13
MMP14	13.9680845301205	31.445647847561	1.17072616368795	3.29967072002955e-11	1.83114779873909e-10
TMEM158	0.387504958186747	1.69229206573171	2.12669190362639	1.62726616163809e-05	3.33390974576485e-05
UROC1	17.5460890793373	6.77297652706707	-1.37328759710606	1.68546408073226e-09	6.75037450393005e-09
TFF2	0.858868744578313	8.86791523847561	3.36808540520996	0.000502856216393829	0.000823453897819733
TRAC	4.46936885240964	8.96251496097561	1.00383250830053	8.33643988394662e-05	0.000153374494506227
MMP7	3.17149425324699	9.78352351007317	1.62519141355281	2.81086236944035e-10	1.29556886333996e-09
IGHV3-15	5.80366823879518	13.8030701577439	1.24995223859447	0.0144843514589751	0.018997626149491
PNMA1	3.33867304036145	7.33067012378049	1.1346702707695	8.08080789159872e-17	1.71223820690613e-15
MEX3A	0.579176982228916	1.83412200121951	1.66301343381028	2.11800313876493e-15	3.17887668061853e-14
HJURP	1.17444319198795	3.59016928780488	1.61207494163421	6.14204985967537e-22	7.1578967335256e-20
NQO1	23.2623448518072	97.5671055134146	2.06839830075758	1.02203498619436e-07	3.00939556128124e-07
S100A8	1.78632089512048	10.0749760334756	2.49571323190855	0.000786441491639721	0.00125163074188263
CENPF	1.18842857759036	3.55029728658537	1.578884632216	6.04012939440312e-20	3.12169643962043e-18
SLC38A1	2.29289833783133	6.08759813634146	1.40870073428681	1.91024666043156e-13	1.73072424181021e-12
DUOXA2	0.828243878831325	4.48545017678049	2.4371252455891	0.000126377510366248	0.00022644701020856
FPR3	1.90494381614458	3.9245390902439	1.04277478155743	5.57416225164335e-07	1.45402823535845e-06
SLC25A47	83.9263267050602	28.5056047475793	-1.55787782955616	6.16573835109479e-08	1.87832218809492e-07
AC026740.1	0.775460299277108	1.99051239804878	1.36001502981602	3.09942080037685e-11	1.7305220786322e-10
AL365181.3	2.48218992626506	5.94946012371951	1.26114525043583	4.62646725667531e-07	1.21994093254121e-06
GLYATL1	19.5719799921988	8.00270456103659	-1.29023015827714	4.27645402352913e-17	9.6827064719411e-16
SLC22A12	2.06053714643373	4.78374685818293	1.21512057626863	0.0018965785707327	0.002854958960057
GCGR	15.8532291051205	4.49419797035976	-1.8186411472414	1.98835416046666e-12	1.44119304301629e-11
CCL20	16.7725640053012	41.9296095048781	1.32186614513958	1.73424078466508e-09	6.92010212520202e-09
C8A	116.403526328193	54.0954975728659	-1.10555433682567	2.67110531635592e-15	3.8580108014001e-14
ARMCX2	0.624916081927711	1.42674373335366	1.19099185353659	8.66273124002195e-05	0.000158959379824237
SULT1C2	1.61513392119277	3.2523952217439	1.00984878718171	1.48458764274287e-10	7.23546261143276e-10
NDRG1	14.332203626506	37.6988026707317	1.39525825757159	6.82976312982541e-14	6.83954459344858e-13
NRCAM	0.824530633379518	2.34596069383537	1.50853384195605	6.31940569805634e-13	5.08934793582627e-12
CYP1B1	4.14605376506024	8.67461087268293	1.06506021735626	0.00382229704380771	0.00547549348755631
LINGO1	1.05824055759036	2.4297675284939	1.19915067259377	1.27240757975644e-08	4.38536065542615e-08
PAGE2	3.36230792566265	12.8246076988415	1.93139093475981	0.0024531362530377	0.00363007975100948
IGHV1-2	5.79196334909639	12.3691033178659	1.09461653944755	0.0187657576903934	0.0241977993350441
PTTG1	5.10376495301205	12.9847020292683	1.34717911329837	8.14014516399664e-20	4.0150168283995e-18
KRT80	0.817753932078313	1.71523400593902	1.0686667173444	6.98449542796301e-10	2.99079022662085e-09
IGKV3-20	27.9701180095783	91.5426885561585	1.7105583229395	0.00292431710028263	0.00428559367616604
C20orf204	0.618985753620482	1.68543259231707	1.44514081858604	1.41912955204409e-07	4.08950132973287e-07
TTLL4	1.98870639096386	4.62458427865854	1.21749338716217	2.73100882337541e-16	4.89645578936101e-15
SPINT2	5.36986172066265	11.11250245	1.04922689417542	1.7054395915753e-05	3.48325780499237e-05
FCMR	0.925654568433735	1.95892813262195	1.08151864964234	0.000186092243823162	0.000325832744487543
CALHM6	2.48495306054217	5.25769764817073	1.08121257969462	9.64599224449388e-06	2.05634701955342e-05
IGHV3-49	2.61663440650602	17.0052107212805	2.70019261171753	0.00356744263220981	0.00514139070915107
PLA2G7	2.43940764457831	6.05245706219512	1.31099007519284	1.12394094211539e-07	3.28343228776742e-07
CDC25B	8.42712913855422	18.1230481219512	1.10471248465087	2.48019114720818e-15	3.61742725973787e-14
MT1XP1	2.00374009855422	0.940006787804878	-1.09195231167999	0.000109413263769179	0.000197718982429953
SLC45A4	0.813483094879518	1.90100838823171	1.22458062746801	1.67899337451205e-05	3.43396322140825e-05
HKDC1	6.30338384318675	13.5839854061585	1.10770839093688	1.70968559302618e-09	6.83356847488305e-09
FMNL1	1.09434447168675	2.23666532743902	1.03128246870855	2.26434034284848e-08	7.50591568751809e-08
TLCD3A	1.10334544198795	2.545040575	1.20580410779955	3.90097909510118e-15	5.37945922314011e-14
CPLX2	4.62773390784337	14.3636365157073	1.63404323215576	2.33780464027269e-08	7.7235919285496e-08
FNDC5	15.3654008366867	4.45563620329268	-1.78598205446985	3.37332841767002e-10	1.52757161527023e-09
FXYD1	12.9407750263253	4.52916115658537	-1.51460824391244	2.78067322510146e-08	9.06084165846535e-08
UBE2C	6.72715826084337	20.4663283469512	1.60518320248997	7.9382498191084e-19	2.92142339318085e-17
SEPTIN5	0.986154153192771	1.97982768359756	1.00548978138998	3.37512916751515e-07	9.09960544664382e-07
IGHV3-23	10.2518837851205	36.0856538142073	1.81553636481146	0.00315908263114868	0.00460027137528658
CENPM	2.21547984277108	6.35729436707317	1.52079369155529	3.1427959738736e-19	1.3062383126376e-17
LINC01419	5.5441611298494	13.004386755372	1.22995727585857	0.0384773517536156	0.0474971992931674
PDK4	46.1263993066265	21.8537499323171	-1.07771182180308	3.56480907682681e-09	1.34651685720497e-08
CPVL	4.73784903795181	10.7006403207317	1.17539299348585	4.20232390237892e-11	2.28513377070349e-10
ATP1B3	7.78298028313253	16.4674262262195	1.08122047947407	3.04648628179616e-18	9.23815878359973e-17
ITGAV	5.56975518493976	11.635780945122	1.062882220346	4.73801307277433e-13	3.9275286887077e-12
RAB25	2.1770448423253	5.75735236395732	1.40303438722921	0.010565060328194	0.0141426657794192
STK39	1.69168323783133	4.36737235335366	1.36830608382455	5.32384788194392e-16	8.86338652278254e-15
HOMER3	2.23937034638554	5.66255776402439	1.33836072184738	3.40719850576691e-18	1.02018560801137e-16
RAD51AP1	1.01721980560241	2.48760840109756	1.29012793736944	8.30436689285578e-16	1.34855203900788e-14
SLC9A3	0.771312050837349	1.80162860055488	1.22391507867387	0.000138238192476113	0.000246104147665652
PLAUR	0.896940275301205	2.7370823054878	1.60955498944418	4.60344477660715e-15	6.22538658242653e-14
TRPV2	1.87333604036145	4.3438078902439	1.21335058528825	1.29938631546511e-11	7.90471091705924e-11
SFRP5	4.24932696027108	11.19591687275	1.3976664205846	0.000518295092888749	0.000847102126930917
IGHV2-70	0.713671104156626	2.46139602329268	1.7861455316482	0.0197587457522457	0.0253943356856898
PLEKHB1	0.325004651993976	2.88043798282317	3.14775592265855	2.59831269265717e-09	1.00182105019837e-08
SP5	3.41415958060843	7.47342063402439	1.13023823254955	9.3518509170097e-05	0.000170630010514957
CLDN4	4.40629806726506	12.4590707084146	1.49955746966651	1.27476886476392e-09	5.20012954545254e-09
AC136601.2	2.16276362186747	0.921979611829268	-1.23006924218396	3.69211675454998e-07	9.87805353619978e-07
CTSC	4.26305233072289	10.3587220140244	1.28088735427741	3.27392757501418e-15	4.60558308688681e-14
IGKV2-24	1.32548206060241	3.9522344702439	1.57615139423021	0.0125965296303164	0.016646464448646
WNK2	0.670285073596386	1.93797685951829	1.53170463198918	3.39408394399014e-09	1.28824692556284e-08
GNMT	104.758766857831	38.917274102439	-1.42858841504151	1.36966017017868e-09	5.56240192788315e-09
DBN1	3.0852560813253	8.80911597439024	1.51360700651069	3.29967072002955e-11	1.83114779873909e-10
LMNB2	3.23149821325301	7.6373419054878	1.24086741723626	6.13055139034446e-18	1.69474103202383e-16
FCGR2A	1.53236570542169	3.28544029756098	1.10032608246309	6.08351736085642e-10	2.6267624725209e-09
LDOC1	2.86199364680723	6.28835258469512	1.13566164152981	0.00953005028828567	0.0128410459960158
CDKN2A	2.5536171110241	5.63191662384146	1.14108375237888	5.47483774802526e-07	1.43000211625525e-06
CYTOR	2.7343419746988	5.73954021036585	1.06974148136028	6.8252586173048e-15	8.79954980302626e-14
HLA-DOA	1.96484962686747	4.22899336646341	1.10589539246385	2.97071800079595e-05	5.84747886661061e-05
MAFG-DT	0.728046747831325	2.15107798689024	1.56295683646171	2.21202245609302e-13	1.9799932933417e-12
SUSD1	0.836886234698795	1.71837962804878	1.03794537191641	2.90321371863217e-15	4.16290729473831e-14
RPL35P5	1.30811712722892	2.86634492195122	1.13172050313036	0.000600522505581508	0.00097134453991664
PTK7	1.09891017409639	2.42288389707317	1.14065180957382	0.00041821707898644	0.00069277402702227
CKAP2L	0.565725050963855	1.53590013689024	1.44091145440148	8.6233212420957e-19	3.13472231207314e-17
ITGAM	0.950541608253012	2.54254515963415	1.41945171410722	9.79433759642046e-13	7.56991489002926e-12
SLC2A6	2.01231622915663	4.14921582536585	1.0439816643613	1.04189301211061e-09	4.31231971969318e-09
UBD	48.1063635018072	101.108422740244	1.07160353338204	1.3684567559667e-12	1.02759604915832e-11
CHST3	0.641464150180723	1.42235694085366	1.14884301101742	0.00434345540925065	0.00617370016139693
HAPLN3	0.65056639960241	1.48974805707317	1.19530014866629	3.23585765652541e-08	1.04240216702216e-07
LINC01436	1.07774510590361	2.45214604731707	1.18602889585419	7.16633950625921e-05	0.000133207627382179
AL137798.1	2.81989962030121	1.09113088890244	-1.36981963449722	5.86628039792704e-05	0.000110336194762909
INAVA	0.681908654240964	2.14215031775	1.65140931997266	2.54635689900622e-12	1.80045784880333e-11
MEP1A	1.90573323740964	4.72337640471951	1.3094723216836	2.26169428487242e-06	5.35483988514588e-06
CDC25A	0.594299956506024	1.65574045792683	1.47821336349067	1.08192561478881e-16	2.19468426330966e-15
H2AZ1	29.5983837289157	59.9673858536585	1.01865968591612	1.57090268396063e-24	5.10729467945247e-22
RELN	3.51922150163253	8.54646114780488	1.28007084277416	9.21707350801918e-06	1.97340332834697e-05
SPATC1L	1.69960383905422	3.53646594756098	1.05710986221985	2.14662983796306e-09	8.40757459105993e-09
TMEM51	2.00814399457831	5.5224773652439	1.45945287859026	6.09130420418757e-14	6.17810009173871e-13
MSC	3.17553226463855	15.3012324198171	2.26857752418306	1.83597232790544e-09	7.29906456916788e-09
PLGLA	2.96832095144578	1.02522302780488	-1.53370930378115	8.93960300612602e-10	3.74610704637828e-09
ORC1	0.729276852590361	2.0332072097561	1.47921874324165	5.46692123009849e-21	4.36142903773025e-19
MAGEA1	3.62051971712048	7.60567449639024	1.07087938892906	0.00961827662723666	0.012949649367761
AC137723.1	1.65937611271084	0.668822452743902	-1.31094573790634	4.44710061736738e-10	1.975436660637e-09
TTYH3	8.68269849638554	17.4877807621951	1.01013182695428	7.33337119453364e-11	3.78843039502049e-10
DTL	1.55425671060241	3.58253945914634	1.20475778702707	2.04615950363692e-18	6.53835968272367e-17
TRAIP	0.720702631325301	1.85424292012195	1.3633542426932	4.58627918061866e-21	3.73404798767219e-19
MMD	3.71946187108434	8.11358420609756	1.12524546276036	8.14089704491951e-14	7.99759034487258e-13
LAPTM5	17.4441755180723	36.5507613292683	1.06715604534616	5.17712922820097e-10	2.27170672335271e-09
GRAMD1B	0.568337979554217	1.45177388689024	1.3529957389911	8.02287875593104e-08	2.40524488705554e-07
CDCA7L	1.01219118487952	2.43429848365854	1.26602426106659	7.67140168862336e-08	2.30452241275375e-07
TRIM16	1.40992618313253	5.3817956402439	1.93246797729334	1.35751531504319e-18	4.59737451564627e-17
FCGR3A	7.35002269698795	15.0321799969512	1.03223363682675	3.43280068704591e-06	7.89278564156958e-06
AVPR1A	5.17073407042169	2.4755957507439	-1.06259335854409	3.56938219486735e-06	8.18834889615306e-06
IGLV3-9	1.25954805939759	4.25868968445122	1.75750343898091	0.00442644541420202	0.00628639864260686
C12orf49	1.80684483313253	3.640572785	1.01069283607767	2.16305050776733e-17	5.30148069810933e-16
GINS1	1.28315952506024	3.60535144512195	1.49043935799304	7.50984852432863e-21	5.5793480880434e-19
SLC6A6	0.761272491138554	2.37369487743902	1.64064964618282	5.59914755587109e-11	2.96072362084696e-10
CBX2	0.488827215421687	1.58132153530488	1.69373423099543	2.19822853737943e-15	3.28683555016721e-14
SLC6A9	0.661168560421687	1.43431043	1.11726727351494	1.48609058665031e-13	1.38009053152439e-12
EPHB6	1.00993100746988	2.07390148353659	1.03809062356433	0.00143316437306059	0.00219423298590562
NEURL3	1.53599265563253	4.33627017640244	1.49728333048814	1.75621086259975e-12	1.2854728155002e-11
IGLV8-61	2.76664086807229	18.5176737071341	2.74269558267396	0.0200919908483168	0.0257891691193113
IGKV3-15	7.46640284313253	19.3629650984756	1.37481463778707	0.00746423660227612	0.0102480226947628
SMARCD3	1.1322809626506	2.35502412195122	1.0565098461272	6.28212573107558e-07	1.62621142346027e-06
TKTL1	0.13023704986747	2.04838090539634	3.97527218550326	0.000722561831988936	0.00115615728857888
SLAMF7	0.908944472891566	2.42081203109756	1.41322699420288	1.2782288700088e-05	2.66753977840495e-05
UGT1A6	4.47072170544578	9.51297221134146	1.08938842041523	3.45843437451175e-07	9.3073147860134e-07
IGLV3-21	13.0693284977108	27.5950431477439	1.07822412399107	0.0261687913631489	0.0330853459831686
BCL2A1	1.06999035210843	2.51011380768293	1.23015498875901	8.77321342801368e-08	2.61436921581345e-07
TONSL	1.42955928313253	3.3531392304878	1.22994193950314	9.80777428784026e-26	5.06891360693727e-23
KCNQ1	1.5872748246988	3.53811213170732	1.15642782980471	2.74107463744586e-07	7.50072610849884e-07
PMEPA1	2.73505197204819	6.48932998091463	1.24650128091133	0.000288684277003206	0.000490437330389754
RGS2	5.86644935722892	12.907819727439	1.13768584644687	1.30978916171305e-11	7.95984855075819e-11
CDK1	2.24018055240964	6.30954262743902	1.4939204152154	3.97533041653461e-21	3.35140089796787e-19
HHIPL2	0.47828677176506	2.95600039325	2.62769866581769	3.71283700533997e-12	2.53792371952135e-11
GTSE1	0.691993079518072	2.16070221006098	1.64267073741101	5.63696326773262e-19	2.14764687062621e-17
CHST11	1.08601747861446	2.72133939012195	1.32526957021416	5.69540429877041e-10	2.47627179588456e-09
EXO1	0.646112470060241	1.95874816365854	1.60007469752388	3.51947870632563e-24	1.02039130200226e-21
CTH	47.9162212439759	13.0864568067073	-1.87243960258799	5.70838765313012e-11	3.01178890513794e-10
SLC2A5	0.959527287506024	2.22242006242073	1.2117357879275	2.54605110923051e-07	7.00583043514336e-07
CIDEC	1.64718686373494	3.31928726665244	1.01086926271956	0.000512569663545551	0.00083816627530993
HTRA3	1.60073107415663	3.96563100457317	1.3088194906965	5.38334692749928e-08	1.66472021142518e-07
ZNF28	0.754695269192771	1.59255865621951	1.07738037417259	1.78574776743278e-11	1.04981126169503e-10
NAT2	6.58123868945783	3.148445345	-1.06371952341497	2.48954310060986e-06	5.84614753791968e-06
LPAR2	1.03522538379518	2.63755081097561	1.34925398896442	5.22373923272929e-16	8.70891840946046e-15
TUBA1C	5.10651955120482	12.6589560792683	1.30974620378686	3.34812662169105e-28	3.97991811520415e-25
SLAMF8	1.48839867873494	3.75021999756098	1.33321421541331	1.15261067647288e-09	4.74414235153502e-09
SAMSN1	0.675236066746988	1.4897525654878	1.14160886124269	1.72300191042236e-07	4.88231792829335e-07
AC008537.3	2.7576147753012	1.2010653947561	-1.19910622978158	1.84322520249668e-11	1.08146189447572e-10
ADH4	320.907526406627	144.482096028256	-1.15126689874877	4.11998468643925e-10	1.83699392226944e-09
SYT13	0.813095114783133	2.81505953166463	1.79166940029227	3.19682865358832e-11	1.78055129810412e-10
MAD2L1	0.874760130060241	2.24052754756098	1.35687909307151	1.36716810315551e-20	9.33461120764387e-19
PSRC1	1.18277441475904	2.76136880365854	1.22320864347568	1.97017533981756e-16	3.69975896752154e-15
KRT20	0.851922657819277	7.67893365261585	3.17211161691272	3.24030010723549e-05	6.34554322482838e-05
CYP1A2	36.0013711486807	15.0014875686585	-1.26294628661406	0.00336929198034759	0.00487413578804817
NPNT	1.85496969493976	4.39149867963415	1.24331775258549	0.000272373637580201	0.000464920366156785
ZNF468	1.08751052889759	2.23447516195122	1.03890663936835	3.91220761820442e-10	1.7502601414225e-09
IGHV1-18	11.129691139759	22.5921736756707	1.02140952739451	0.00468445679168198	0.00662295919738222
AKR1B15	1.02465230453614	2.87254833831098	1.48719672749411	7.70874838204585e-06	1.67276181119713e-05
TINAG	1.34016971854819	3.54613647620122	1.40383234613472	4.11062777295538e-09	1.53416114088291e-08
CTHRC1	2.16439672337349	7.5881444025	1.80978217114413	2.34105981163402e-10	1.09087330383746e-09
CRYBB1	0.272315056325301	4.79868230256098	4.13928964594167	3.50927982543715e-05	6.82957766836892e-05
CYP2A6	428.751333274518	131.957405969902	-1.70006883492539	4.50688933852295e-11	2.43737004399556e-10
FSTL3	7.22298453855422	14.5601188743902	1.01135514702291	0.00201854303522036	0.00302425271737641
FANCD2	0.567969851746988	1.44145901713415	1.3436435618356	5.72609729154672e-20	3.0117751550715e-18
RECQL4	2.9999661813253	7.68347278292683	1.35681229166771	1.17529795454096e-21	1.24738989157396e-19
ANKRD1	1.14098023	2.7113068495122	1.24871460405349	2.01157827887347e-05	4.06383939513408e-05
FKBP10	3.39040766746988	12.8786081926829	1.9254460273962	2.91219430705316e-08	9.46602508283864e-08
LINC01503	0.940609257710843	2.01494273670732	1.09907140218805	6.1706630957689e-07	1.60049470258357e-06
ACTL8	0.396645665783133	2.24096225734756	2.49819566134351	5.21585823651783e-08	1.61544832875163e-07
LOXL1	1.33392562837349	3.5034874025	1.39311347592449	0.00400884539708355	0.00572478919211102
TYRO3	0.58263819060241	1.54179821553049	1.40394178831609	3.87570904477357e-17	8.85972181061989e-16
HENMT1	0.766493855	1.58740455445122	1.05032371894147	4.75763503394016e-05	9.07186519866004e-05
AC020978.4	2.83124277777108	1.1411292595122	-1.31097324523129	1.99852955995647e-09	7.87039972409934e-09
AL355512.1	1.18521403253012	2.88297550548781	1.28241096684092	0.00878870743847344	0.0119069543728817
DES	0.627830445680723	2.2617074487622	1.84896543216164	0.00573170215117192	0.00801184659818681
HSPB8	4.58810556608434	9.20256766292683	1.00413786603674	1.75731882984464e-08	5.93276027559308e-08
ALOX5AP	1.29633171216867	3.39630230810976	1.38952995042035	2.40379211218982e-08	7.92178454050468e-08
KCTD17	3.00418067319277	6.91316458780488	1.20237469357719	6.52087140699453e-09	2.34747421002253e-08
MARCKSL1	28.5376455180723	58.7204337743902	1.04099631456539	2.47394747275911e-13	2.19953729309555e-12
TES	3.50629117108434	7.54903882134146	1.10634715946874	2.32420861825498e-15	3.42777516689788e-14
CDCA3	0.793595320481928	2.19888778231707	1.47029855594666	2.04120029813557e-20	1.29062489063497e-18
HILPDA	1.94775038795181	4.45159797926829	1.19251450767961	4.76457082504047e-17	1.06459498867023e-15
NCAPH	1.03093499939759	3.07024962865854	1.57440258618994	6.03374917962787e-21	4.74987923829381e-19
CYBB	2.27934634819277	6.11739257682927	1.42429670265723	7.90326496436302e-09	2.81528650378733e-08
TSPAN15	4.40324799939759	10.9037695963415	1.30818697546884	1.160306482463e-10	5.7661217211696e-10
HID1	1.46221028554217	3.63659598176829	1.31443784908714	7.97172954101479e-08	2.39232388422224e-07
TK1	12.7192766385542	27.6835687134146	1.1220133090086	2.32420861825498e-15	3.42777516689788e-14
LINC02365	1.86262387248193	4.28189306103659	1.20091239113041	4.44793284170022e-09	1.64866160552824e-08
PRAME	0.889830879530121	5.22248373341463	2.55313302380343	1.7140922534123e-09	6.84887886262589e-09
TMC6	1.48691937108434	4.01667739695122	1.43367617600859	1.6692468991834e-10	8.03008413217041e-10
FOXM1	2.05127435620482	5.93240960609756	1.53209774884945	1.32800930438534e-17	3.37308688060439e-16
ESRP1	0.782874441403614	2.66963558116463	1.76978997059026	0.000263833530211511	0.000451324355752368
SOAT2	2.57884970351807	8.26003443760976	1.6794201018365	7.82996107226106e-05	0.000144790039735498
PYCARD	5.8212319253012	13.4005743286585	1.20289843111579	2.17600839066969e-11	1.25869643503117e-10
BBOX1	7.54761459007229	3.52519682838415	-1.09831694308288	9.00081946574182e-05	0.000164608678622793
LPA	5.0787992636506	2.14940549730488	-1.24054977257867	2.69130991957954e-11	1.52198313336677e-10
HCK	1.8276937686747	4.09416839146341	1.16354607491994	1.6692468991834e-10	8.03008413217041e-10
PROM1	0.46676067703012	1.55013519632927	1.73163911761507	8.89845177231537e-08	2.64836996037839e-07
GNA15	0.709581991686747	1.45174050493902	1.03274229677147	6.0488555767658e-11	3.16891785989489e-10
PRKCD	4.06210671626506	8.57657252439024	1.07817307391808	1.13621583017724e-22	1.82516183423201e-20
SDS	239.45151486988	103.332556548598	-1.2124386930846	3.54475864236682e-05	6.8895595130501e-05
CLSTN1	7.27824814036145	14.6767369280488	1.01186810659222	5.17712922820097e-10	2.27170672335271e-09
PLA2G2D	0.471564519668675	1.94973518407927	2.04775110860423	0.00113042796167619	0.0017565225072477
IMPDH1	2.14640576686747	5.96120825243902	1.47368193828139	3.88960485554991e-16	6.68146429449737e-15
MAGEC2	3.17388409208434	7.0113356675061	1.14343986250954	0.0372613322473204	0.0460900579005096
DSG2	3.58346812872289	9.62779653902439	1.42584913086868	2.69876396930292e-12	1.90161276248392e-11
TPX2	4.82251411445783	13.4863477012195	1.48364233256532	5.48653827444012e-20	2.91153930661918e-18
CDCA4	1.7470004126506	3.94239599634146	1.17419274700571	3.01386707673663e-19	1.26147316694255e-17
AFP	105.961814491958	348.966963472128	1.71954600991489	5.2182437355797e-07	1.36598245507236e-06
SCRN1	0.955760516626506	3.24486892060976	1.76343912561395	2.38505799857415e-12	1.69869289568909e-11
PPIAP29	2.45751146506024	5.6155579054878	1.1922312142443	8.75704203745711e-09	3.0999094311868e-08
MAPK13	1.87940588198795	3.78437857554878	1.00977974884716	4.63684601897766e-08	1.44629201331901e-07
AC105118.1	0.914734847771084	2.37592899079268	1.37706620087744	0.00310156028022185	0.00452371129460087
ELOVL7	1.11621005822892	3.26233206582317	1.54729508661316	1.41265731146279e-08	4.84066228347022e-08
PCK1	146.126453590361	59.5588633924695	-1.29482924877428	1.84579913001484e-12	1.34195805862302e-11
PLXNA3	0.892146192951807	1.89264907060976	1.08505489144994	1.48731538050195e-12	1.10983791136388e-11
H2AX	11.5979301686747	24.1079913292683	1.05564409410341	9.7618176943657e-19	3.44328566566543e-17
LINC02428	5.62981057301205	2.42369725713415	-1.21587687685277	2.0548541566797e-06	4.89794492890547e-06
ANXA13	5.47274650716867	11.1051633378963	1.02089367377613	0.000214394635860002	0.000372332751161757
CDC20	4.53750918674699	16.4631435640244	1.85926736912531	3.8887745194975e-21	3.30184733666191e-19
SPP2	94.7077463395783	35.8023743787805	-1.40342716268754	5.0494984516797e-13	4.16829083993865e-12
CXCL1	2.72713855295181	14.9545620109756	2.45512575373395	5.7712078926287e-06	1.2778292881929e-05
FBXO5	0.672925786325301	1.49320529390244	1.14989321760764	3.31378473260297e-12	2.29953059640698e-11
FAM133A	0.657317659066265	1.63262026545732	1.31252662129421	4.92079787723823e-05	9.36195972578919e-05
NUDT1	3.42232542650602	7.12286495121951	1.05748068599668	1.27955735642972e-15	2.0119177640053e-14
OPRPN	9.62777222566265	0.955364311646342	-3.33307912089346	0.000320670784613416	0.000541143330025508
BX842568.4	1.62038724301205	0.680068217317073	-1.25258725734659	1.94991705294116e-09	7.69288549894178e-09
AFAP1-AS1	0.327589942343373	1.89789774389024	2.53443929484484	7.04465797543935e-08	2.1280774931143e-07
MPZ	4.92242721042169	10.3627273579268	1.07396197697123	2.26230385321802e-06	5.35483988514588e-06
IGHV5-51	8.23017289295181	18.2129678290854	1.14597138761323	0.0102531944633284	0.0137530718331736
FAM110A	1.65768502710843	3.36095416219512	1.01970095709703	3.21367454028117e-17	7.53470399611879e-16
CENPW	4.79925854819277	11.7875007560976	1.29637442155061	2.48463015668734e-18	7.8134388022599e-17
MKI67	1.51287984355422	4.08289966707317	1.43229670539938	9.6285742064656e-17	1.98706356931001e-15
PAFAH1B3	7.99995532108434	19.9740461628049	1.32006276275128	1.31257395409481e-12	9.88755804329848e-12
ITGB1-DT	0.870838578072289	1.88944077353659	1.11748207122983	0.000221328341264304	0.000383582711566664
SMIM22	0.327543119120482	1.81122377260976	2.46720805245518	2.31132813771278e-07	6.40437239463679e-07
CYP2B7P	27.4369131280723	12.1939234857012	-1.16995577739448	0.000149787172233224	0.000265590709477377
ENO3	9.9652482939759	4.29431575426829	-1.21447747749096	0.000260419116968186	0.000445987904250227
BHMT	129.53766358253	56.5238532160366	-1.19643990585884	9.14680956776864e-10	3.820383883769e-09
CHAF1B	0.78211286939759	2.05505054634146	1.39372515114196	3.41721998355107e-19	1.41043381751637e-17
PTPRC	1.39104575722892	2.9183086872561	1.0689626171073	0.000480522212960076	0.000788401317523316
NXPH4	1.66082466818072	4.38604954506098	1.40102233159217	6.93869499848995e-10	2.97226188998379e-09
LEFTY1	0.473189780204819	1.54343076843293	1.70564995112221	0.00823443191999815	0.0112199326264349
TMC5	0.852396349325301	2.854592484	1.74368848456682	1.73970786584338e-08	5.87998504443567e-08
VLDLR	0.566110241710843	1.48298486353659	1.38934894329205	2.31239522697433e-09	9.00342026303435e-09
MRC2	1.68341249481928	3.96877397097561	1.23730466989696	2.28815584017849e-06	5.41172074655824e-06
MCM2	4.41552697891566	10.893124202439	1.3027602512812	2.3852111740808e-18	7.52069104145848e-17
KCNJ11	0.678692029289157	1.53125137427439	1.17388216390841	6.16259700234013e-13	4.98331908617804e-12
AKR1B10P1	1.0947767289759	3.34258147420732	1.61032605229123	9.3861495669669e-08	2.7851512706574e-07
SKA1	1.01124725614458	3.03360721463415	1.58489851228074	3.73115983075898e-20	2.14262303904502e-18
ZNF703	3.49442849698795	7.31465119762195	1.0657325438879	4.46194919730715e-07	1.17917274585127e-06
SERPINE2	1.62196529331325	5.15935794492073	1.669448591766	6.7903782281453e-11	3.52323116534104e-10
CLIP2	1.92815192168675	3.93829763780488	1.03035341945787	2.17204528123867e-10	1.02172941266656e-09
MYBL2	3.74595894771084	15.1608209353659	2.01694088120347	5.03242107534395e-23	9.06369535191114e-21
IGKV1D-13	0.66304637686747	1.8993049472561	1.51828987081426	0.00037914112151301	0.000632096845922181
KIF18B	0.759593096204819	2.4267066847561	1.67570104266601	3.23829127766552e-18	9.76994122274366e-17
CHRNA4	1.85999553542771	0.825423736542683	-1.17209232707488	0.00204431347663513	0.00306131951332348
EPCAM	13.1028186984518	28.6300676667683	1.12765388021193	2.44787863565822e-05	4.88059630762151e-05
PDCD1	0.651716447590361	1.71913950164634	1.39937030848015	4.2879829447944e-06	9.71101735971402e-06
TUBA1B	16.26070915	38.6684168231707	1.24976552173605	1.58971904719224e-24	5.10729467945247e-22
CPNE7	0.517407558614458	1.60713284852439	1.6351161546542	1.94349777722017e-09	7.67012928221949e-09
CYP2A13	3.95424660246386	0.697190349451219	-2.5037783411968	3.39085724237711e-07	9.1399365170378e-07
UCK2	3.23451982108434	6.6671907804878	1.04352745657902	7.67069472736288e-25	2.68181024188713e-22
GDAP1	0.898843753313253	1.8951876275	1.07619842738275	2.67664729336486e-12	1.88714747189965e-11
USH1C	2.31673006295783	4.63830578121951	1.00150797670761	3.21644449944239e-09	1.22505209115257e-08
TTK	0.603624550120482	1.95116537121951	1.69261267061912	1.47507110371441e-20	9.9063108530244e-19
FABP5	1.82930471144578	5.2402884652439	1.51835082273447	8.2965827084062e-12	5.2291346052399e-11
TXNRD1	15.4094784759036	39.5456069573171	1.359699401908	4.15789747935957e-16	7.08093514858843e-15
ITIH5	1.29114804536145	2.91437827620732	1.1745337142335	0.00452008217471878	0.00640942583930361
PAQR5	1.29545757477108	2.83833576441463	1.13158349572511	5.13915787005153e-10	2.25674092896509e-09
C12orf75	2.76212871662651	8.76379397103659	1.66577501675841	3.21354911764375e-16	5.6675754245447e-15
CYP2B6	43.5921298574096	15.5807266270732	-1.4843051768115	1.01221204489108e-09	4.19824304871607e-09
CHGA	0.136632655957831	4.62604167204878	5.08140402001763	5.87725804027295e-06	1.29905106591158e-05
PHETA2	1.09235406204819	2.48342092682927	1.18488826221725	0.00038827003877414	0.000646228780580818
TNFRSF18	0.746784405662651	1.91843169426829	1.36116369205817	3.53818356503728e-12	2.43252678065923e-11
IGKV2D-29	0.868775910120482	2.43645539573171	1.48772780631112	0.0301097824843691	0.0377507630409973
H2AW	1.69052646933735	4.05038146676829	1.2605851827342	1.40772702116943e-08	4.82590611349923e-08
NCK2	5.06483380843374	10.553788025	1.05917407611002	1.80048354812982e-06	4.3333362900626e-06
CFHR4	17.6126240429518	8.53436818268902	-1.04525361068937	2.86415339347607e-10	1.31656253374525e-09
KIF11	1.04878067831325	2.86520838109756	1.4499270550888	4.21118924858947e-19	1.67419420060144e-17
UPP2	4.79567114649398	2.32885644971951	-1.04211101739827	9.13111411283743e-05	0.000166910195778797
PFKFB3	4.18593505361446	8.65355293658537	1.04774266177867	1.46345814192625e-06	3.57724181227171e-06
FCN2	2.99516293518072	0.809659005243902	-1.88724814917655	2.21739251578842e-06	5.25795827551904e-06
CENPH	1.34773089578313	2.83482725853659	1.07272836720898	5.9376202335562e-19	2.24778636039116e-17
MOGAT2	9.26743547159036	3.10397499201829	-1.57805323058549	2.44693625788211e-09	9.46833701088693e-09
P3H3	0.703075482168675	1.7635981922561	1.32677041282499	2.02380255002895e-05	4.08367694995657e-05
HSD17B13	85.6139981146928	24.4857004826829	-1.80590723135279	1.6648459288763e-07	4.73672177035725e-07
TNC	1.35756781746988	4.22094443969512	1.63654156938046	0.000113080603141343	0.000203943123887292
C2CD4A	1.00502013766265	2.21810615082927	1.14210400042715	7.25160007672183e-06	1.57966186338049e-05
BTNL8	0.956996227548193	2.12865321188415	1.15335579046227	0.00117146496776057	0.00181743723202426
CACNG4	0.652134561885542	3.17322672171951	2.28270901612175	1.01582183422201e-08	3.56933909056962e-08
OLFM4	0.107493645361446	5.89678312718293	5.77760485497571	0.00206829452277913	0.00309411238261711
NUF2	1.06880141614458	3.39249633603659	1.66635343303223	1.23076384637547e-22	1.92501182129805e-20
CYP39A1	6.37446285099398	2.84531034562195	-1.16371775756075	4.89568840962979e-06	1.09822698858783e-05
IGHV4-28	0.806976744879518	2.41388414103659	1.58075742863188	0.0230512635340678	0.0293561570205125
VSIG1	0.53107678410241	1.77223442417073	1.73857708167293	0.000101466724020244	0.000184227119051266
IKBKE	1.06055073361446	2.93909177634146	1.47055677262782	6.23531548384646e-21	4.81293475042097e-19
GPD1L	1.12544587957831	2.42462195487805	1.10726313880771	1.56547230045525e-13	1.44590281550206e-12
AC006205.2	6.29766579307229	15.4863961345732	1.29811234805643	0.00866576938834449	0.0117537654859939
ADAM9	3.29155235963855	7.32435219634146	1.15393301846269	1.70280799263075e-11	1.00602776383706e-10
IGKV1-17	2.76722008415663	8.95670932079268	1.69453139624234	0.0285913666170071	0.0359646111086099
NAALADL1	0.882065119216867	2.72387254963415	1.62670212800197	1.13775233899186e-05	2.39498176971777e-05
FMNL2	1.31124278987952	3.0259116902439	1.20643504392987	1.59284752745045e-13	1.46662885815674e-12
CYRIB	2.5928556313253	5.55545637195122	1.09936355158043	2.38730545729153e-26	1.66928823357791e-23
CDCA8	1.98667865783133	5.70099890121951	1.52085618562434	2.15450586525641e-20	1.35505879472502e-18
CXCL6	1.61603533486747	7.58378476935366	2.23045927740349	6.51590807171275e-05	0.000121764815671199
SH3BP1	0.825766952048193	1.93436571109756	1.22805398966201	9.98016421811684e-12	6.20471820401438e-11
FYB1	0.916957614879518	1.9517498395122	1.08984119718949	1.71434286883301e-05	3.49963827611506e-05
ANLN	0.986115153072289	3.55166937676829	1.84866925663699	2.07193970052067e-21	1.98622155000719e-19
FCER1G	12.8023887228916	33.5707017378049	1.39078967503284	3.06267698125313e-10	1.40293029965919e-09
MIR210HG	0.783893163873494	1.89034461780488	1.2699203186383	0.000664839513181007	0.00106897704493205
GYS2	18.5579693173313	6.75484439767073	-1.45804441238731	8.80897284769823e-15	1.10107529169915e-13
CDT1	2.25535811144578	5.8898695902439	1.38487916474682	4.47725657243967e-20	2.46394207761992e-18
IGLV3-1	4.93922179295181	13.587112487622	1.45988323064905	0.00443433705106509	0.00629685396320759
TNFRSF21	6.25895724216867	12.7819314231707	1.03011162654368	2.95419221530492e-12	2.0656754625488e-11
WDR54	1.03210633915663	2.25088375792683	1.12489993279568	3.30043977605527e-09	1.25503287325557e-08
MCM4	4.62538578493976	10.6026437926829	1.19677844365993	6.86495916344824e-20	3.47250083301741e-18
ENTPD2	1.1521138923494	2.54897404628049	1.14563334226506	3.00087965331746e-06	6.95214508652985e-06
PLXNA1	1.27084001325301	2.90952820792683	1.19500281300731	2.52886756877112e-21	2.34848818671737e-19
SINHCAF	1.43696277831325	3.01740691646341	1.07028657407276	6.619308166574e-12	4.26701280781264e-11
DEPDC1B	0.673226703584337	2.4531417079878	1.86546626739383	5.40730849448217e-19	2.0734411636745e-17
VSIG10L	1.46222584801205	3.68386107170732	1.33305249466819	5.02469068319746e-12	3.31272868281576e-11
TEAD2	4.74959952409639	10.2659677756098	1.11199185834059	1.29323733637615e-13	1.21523416739156e-12
ASNS	1.29316766536145	3.55243973908537	1.45790083730767	1.47597803830267e-11	8.85661329697317e-11
ASAP1	2.13759319277108	4.48891515609756	1.07037950985345	1.09351947224305e-18	3.78969853252278e-17
FABP4	12.2009824470482	4.8549853702439	-1.32945846767838	1.83419173788782e-05	3.72701490397821e-05
FBXO32	1.18534021295181	2.53190516890244	1.09492217368329	7.19504325907458e-08	2.1701973920482e-07
ITGA3	0.997187850783133	3.6368163254878	1.86673885446437	5.45350460799016e-08	1.68335002012929e-07
SLC27A5	68.6447078259036	29.8073655085366	-1.20347962993064	3.93707264201903e-15	5.42294119301045e-14
MAFG	2.66760167590361	5.49309160792683	1.0420750912243	8.2203657071331e-22	9.04773029265659e-20
PLBD1	1.75348998560241	5.238433065	1.5789061420425	5.07831495339362e-08	1.57531132178993e-07
TNFRSF11B	1.61616862364458	5.02080597143902	1.63534124312588	1.20143083207917e-06	2.97535425919136e-06
SLC6A2	1.33396229500602	2.81844698637195	1.07918254260769	0.0211394857759821	0.0270577223451167
PRR11	0.834055063614458	2.52580751097561	1.59853015966447	1.67810328512832e-21	1.69047574155257e-19
CASC19	0.621484247831325	1.59138656603659	1.35649459516243	6.25899917572496e-07	1.6212840096283e-06
KNTC1	0.785088551807229	1.72689828841463	1.13725581997062	8.21258011719436e-14	8.05469800768064e-13
ALDH3A1	22.279421032988	73.2263720023963	1.71665157695746	3.51794840532587e-05	6.84528608513809e-05
SFXN3	2.15101926746988	4.30620228963415	1.0013956460652	3.27396346795354e-11	1.81857961418522e-10
SMOX	2.29284773614458	6.16527894146341	1.42702561796028	1.07067026495799e-15	1.70603987125411e-14
BOP1	14.4914415120482	31.1542593597561	1.10422830793413	1.8065682697251e-16	3.43594832355556e-15
LINC00844	32.8668784089157	12.2961272821951	-1.4184304362205	1.74718964388334e-07	4.94496268972411e-07
MTHFD1L	1.56259592614458	3.35981413719512	1.10443666818239	2.91956642386924e-21	2.6492279450789e-19
ENO2	0.700531370120482	2.30824983585366	1.72027782228281	1.91631393287366e-14	2.19453022351341e-13
LMNB1	4.30515194096386	9.89883416585366	1.20119446664062	3.37621095446497e-17	7.80798046998543e-16
AL355102.4	1.42982906493976	3.51187014402439	1.29639681619636	3.90446461434084e-05	7.52470344855213e-05
PAQR4	1.74834523204819	3.57662290121951	1.03260792612418	1.69886987506601e-12	1.24657198795739e-11
SOX4	3.72680042475904	9.91196727804878	1.41123386192925	4.31658343638819e-15	5.87084980644696e-14
FOLH1B	1.59489785024096	0.526344167195122	-1.59938565934791	3.32374644923924e-07	8.96921090626716e-07
ITGB2	4.17114901325301	9.45744170426829	1.181005125454	7.9107515447096e-10	3.35121538175207e-09
ECT2	1.42727792981928	3.88255252682927	1.44373914876288	1.79092515725706e-17	4.45370864943822e-16
TNFSF13B	0.920016310301205	1.9315304525	1.07001308027041	1.74956941115523e-06	4.22276783561466e-06
IGHV3-43	0.899124182409639	4.06142049103659	2.17539210930074	0.00130159105462107	0.00200518570065846
AC245100.3	6.69677360078313	21.6352090332927	1.691842959244	3.292639847047e-06	7.59402597241903e-06
AP1M2	3.72718858322892	13.0413067132134	1.80692871045786	6.77187608872906e-12	4.35120492252553e-11
JAK3	0.817617281746988	1.69270892060976	1.0498363121796	1.11685186002844e-07	3.26432703716697e-07
CLIP4	0.880190830096386	1.7718772252439	1.00939039508791	1.13410265351457e-08	3.94529652980032e-08
NEK2	1.52261364927711	4.43190298109756	1.54137638342882	2.48657659354925e-23	5.00981965551185e-21
IGHV3-20	0.682230944879518	1.66255325335366	1.28506845257973	0.0261975879726732	0.0331182312273919
IGLV3-25	9.46061599915663	23.2972564887805	1.3001540430627	0.00978502046538596	0.0131622200149421
HLA-DQA2	4.96043756289157	11.750836880122	1.24422421516105	0.000119658559829118	0.000215153728738273
PLEK	2.41312634301205	5.29406651829268	1.13347286986863	4.20515741763061e-08	1.32485306714485e-07
EPO	1.38274243327108	4.27767590773781	1.62929473555743	4.44152904769369e-06	1.00373490094933e-05
LINC01018	15.988017336741	7.23019760804878	-1.14488405924049	3.0509337499351e-07	8.28379385232493e-07
GPR35	0.712877336987952	1.58059986335366	1.14874642633101	1.01221204489108e-09	4.19824304871607e-09
HTR1D	0.670634488885542	1.54966324487805	1.20835615555906	6.29825097779845e-13	5.07574978800611e-12
DRAM1	2.45780204638554	5.039222025	1.03583229754005	5.79685278749987e-17	1.26203643012841e-15
CDC7	0.817191611445783	1.8759688804878	1.19888959605339	2.65360486833607e-16	4.78655554930362e-15
MELK	1.32364650307229	3.80864788719512	1.52476103245283	4.58627918061866e-21	3.73404798767219e-19
TMED3	1.25229444554217	2.56092186731707	1.03208942195994	1.91605936882705e-09	7.58195663024206e-09
IGHV2-26	0.848653448493976	6.41713642780488	2.91868220708485	0.0282037223393953	0.035492022808426
LY96	8.52969186506024	19.5064106128049	1.1933828008545	1.46600010001926e-08	4.99608462985348e-08
BAMBI	9.62770936096386	24.259075360122	1.33326006703212	4.35407128723874e-14	4.54805319783892e-13
ANXA10	11.023658408253	4.8017261252561	-1.19897806441726	3.51867034653321e-14	3.77154503239317e-13
BICC1	2.11902340096386	5.17486710382927	1.28812229324241	6.9727459120557e-05	0.000129832441504709
BATF	3.36804756126506	6.90494159195122	1.03571669965442	6.7909136112682e-08	2.05455815976445e-07
CFHR3	39.9656621456626	16.721313933311	-1.25707277533526	3.43297971698993e-08	1.10112870738962e-07
KRT17	0.744694519204819	3.36559218743902	2.17613972952059	1.94178406522767e-05	3.93088127444785e-05
SPI1	3.95132721566265	8.64541842073171	1.12959846595048	3.0528334801538e-12	2.13214051578074e-11
DDX11	1.02696802560241	2.08648548719512	1.02268362139538	1.694624340911e-10	8.12913621485434e-10
POF1B	0.395808221710843	1.68180070782927	2.08713327199303	1.68725141991971e-11	9.9882259106502e-11
NDUFA4L2	5.97699481385542	15.4971541768293	1.37451111414124	1.66157708015858e-09	6.65919310581424e-09
TOR4A	1.1308897	2.60885040548781	1.20595599609659	1.67600894441812e-11	9.92661600513114e-11
ADGRD1	0.729717941716867	1.49378039887195	1.03355724152994	0.00930857468964098	0.0125597159303641
CYP2C9	161.668362463253	78.8708921618293	-1.0354725124179	9.56898037574079e-09	3.37026576967202e-08
TOP2A	3.85857576084337	11.6864181457317	1.59869247805318	1.78217839876771e-19	7.96419346847811e-18
RASSF8	0.805273817891566	1.6169317997561	1.0057074964539	0.00266102273723416	0.00392353972680507
APOF	50.6068740191566	19.3387790565244	-1.38783664808063	1.05705004286897e-09	4.37048829898555e-09
LTB	5.70682521204819	12.3503583853659	1.11379262473895	3.65012746354583e-06	8.35690777333769e-06
STMN1	8.69650358433735	18.0488029390244	1.05339576624637	2.74636847798052e-15	3.95710086033387e-14
LAMC2	0.631632065674699	2.02783019668902	1.68278053265387	4.73400054920505e-05	9.02824715681059e-05
PHLDA2	4.54624149819277	11.8315969615854	1.37989858573212	2.6048892780688e-13	2.30560825379031e-12
SLC2A1	0.995321870662651	3.60212089121951	1.85561155053897	1.04717701983519e-11	6.4798507208646e-11
MYCN	0.679152800849398	1.57441771684756	1.21301025609483	0.0167701185784792	0.0217627073736225
LINC02381	1.01222288704819	3.77250878646341	1.89799726075915	1.89735132107082e-10	9.02152606142754e-10
IGHV4-59	9.44824507409639	21.5359171460366	1.18862647287011	0.00146410380424145	0.00223756774505247
CD27	1.17782270391566	2.39532863731707	1.02410121768655	0.000454233553964276	0.000747746054005449
MT1E	161.199819203614	65.4453767729268	-1.30048694053447	0.000975441546800607	0.00153211861348029
TUSC3	1.31633924283133	3.59184527762195	1.44819386202138	1.03218529576747e-06	2.58524791630592e-06
LAIR1	0.933125690903614	2.09865917073171	1.16932455859525	2.62865783559276e-11	1.4914966917275e-10
RCC2	8.04086162048193	16.7048865	1.05484817329344	1.48952157716862e-19	6.83627142386231e-18
FITM1	1.85957925542169	0.798941580365854	-1.2188143166334	1.16495027689117e-13	1.10516871040745e-12
PMEL	9.41868007469879	1.2033454652439	-2.96847401457179	0.0147771070254679	0.0193495782343839
AREG	0.530429203722892	1.80152462179878	1.76398625661196	5.64544996098324e-06	1.25204133277839e-05
ABCA3	0.723944634036145	2.11149106878049	1.5443108728597	0.000503867825793769	0.000824656043674863
ETV4	3.82857172674699	9.09380249762195	1.24807738559573	1.54782662381224e-10	7.50980207234943e-10
MACIR	0.467126707891566	1.68619398542683	1.85188467986001	1.58647199885195e-14	1.84705119004438e-13
GPX8	0.798930323072289	1.84318059859756	1.20605584378022	1.14671520368556e-06	2.85286806743622e-06
FAM241B	2.20916732090361	4.52437109890244	1.03421457559174	3.5955492606833e-11	1.98238840731644e-10
SLC22A1	122.994761543976	42.6068035729878	-1.5294411436923	1.03053220118781e-11	6.38349988302215e-11
KEL	0.262844357	2.20554695823171	3.06885580996712	0.000182656478659753	0.000320241528293287
LINC01554	28.1106452775904	12.436637645122	-1.17652007821333	1.75952764299496e-05	3.58449101838579e-05
SLC1A7	1.03435362751205	3.30042957410366	1.67392431126708	0.00248489204099125	0.00367386961334117
CYTH4	0.988576239759036	2.063776575	1.06186265555928	9.28486888071478e-12	5.81502826054039e-11
BMF	2.18226582855422	4.54781519817073	1.05934677956342	5.77950681768518e-10	2.51100137214268e-09
MNDA	0.839267656746988	2.11946558292683	1.33649765011512	2.03557255594969e-08	6.80260077946977e-08
F9	95.9608112031325	40.2386789915854	-1.25386241025594	2.15335346399583e-14	2.43548169614828e-13
NPTX2	1.42894042390361	8.47703295728049	2.56861362792992	0.00208495482040022	0.00311707432399666
MUC1	0.486474123518072	3.07565285442073	2.66045770460209	5.70930061386691e-07	1.48699510072384e-06
CDC6	1.60126334457831	4.16193115914634	1.37804250850197	1.79274424668014e-20	1.17089839891686e-18
PRR7	0.954694770662651	2.30825137006098	1.27368888086166	7.69628393202228e-17	1.63952915949729e-15
FANCI	1.05376988915663	2.54855562804878	1.27411998243571	5.48612571400497e-18	1.53805604628248e-16
CRLF1	0.41733463373494	1.60996877640244	1.94775615215745	0.0010805568294096	0.00168630419209556
PLTP	9.60171967409639	21.4627754939024	1.16047193093962	1.43668772438308e-08	4.90885512496168e-08
C19orf33	1.74364710873494	4.53439965134146	1.3788034653002	8.72522716608546e-05	0.000159982685983739
IGHJ3	2.21634125361446	4.83291670792683	1.12471409854257	0.00666657895917192	0.00921353611064721
ABCC1	1.13131431349398	3.43746657707317	1.60334587654384	2.53586297441315e-18	7.95351007304726e-17
HK3	0.657662522228916	1.50135938682927	1.19084999855479	6.0866285272791e-09	2.20315935760556e-08
ARID3A	1.8334398889759	3.82350180268293	1.06034158754266	3.95876425266781e-09	1.48260336078961e-08
AL354872.1	13.749835073012	4.50198438987805	-1.61078135432227	8.48426484011913e-17	1.78499922397338e-15
LINC00665	0.825741844277108	1.97139163859756	1.25545169164582	1.05047701562955e-06	2.62829305089212e-06
RNF144A	0.661143330060241	1.5225083772561	1.20341519190348	1.9552970044178e-10	9.28590311287031e-10
CXCL8	3.88453836096386	11.4748338388415	1.56265819899751	8.2627812660903e-09	2.93455873648089e-08
TM4SF20	2.31893616395783	7.15784845551829	1.62606289384484	0.000264852287748786	0.000452797230615536
BIRC3	5.21482120180723	11.4827705554878	1.13878108286518	9.7140276392134e-08	2.87097579680084e-07
PRTFDC1	0.895537599939759	1.85119270432927	1.04762917238903	1.697532739711e-09	6.78955978362875e-09
TFF1	1.83746621481928	8.73534502731707	2.24914696401171	0.000223091707532913	0.000386516707104465
ETV5	1.76661659698795	3.76113991341463	1.09018100476966	3.96726363921602e-12	2.67795927764684e-11
ELFN1	6.55090797849398	3.12833144859756	-1.06630150787935	1.28327631018146e-07	3.72056231686025e-07
IGLV3-27	0.685150894759036	6.62966709201219	3.27444276610427	0.0110009304652884	0.0146798451325643
MAEL	0.182097831590361	1.94264982279268	3.4152402197456	9.50395556434276e-07	2.39299978380306e-06
IGHV3-66	0.655886062831325	3.28573346682927	2.32469833191425	0.00126417731834014	0.00195083419227694
TMSB10	678.589018012048	1508.13786414634	1.15215832901954	3.15470242067052e-12	2.1994104207924e-11
KIF2C	1.37523360987952	4.84357948902439	1.81639690929019	2.14974194511773e-22	3.07686247673579e-20
CLGN	2.88788432672289	6.09690162140854	1.07806331039784	1.610314935764e-05	3.30098937116453e-05
LGALS9	3.54298256024096	7.127777975	1.00848803463816	1.67600894441812e-11	9.92661600513114e-11
SOGA1	0.825148258012048	1.70102756585366	1.04368125754301	7.99692730966818e-16	1.30040321381704e-14
MDFI	0.782703025692771	2.32742893583537	1.57220019114539	2.97071345120921e-05	5.84747886661061e-05
SELL	1.28684720644578	2.81194414054878	1.12772716985469	0.000156902593071084	0.000277420961451134
TMEM132A	1.10335236903614	3.87203934804878	1.81120000672342	1.26762557579196e-15	1.99844366305557e-14
AC009005.1	0.883062405662651	1.91746302481707	1.11861145668514	4.60677761148527e-08	1.43842304879762e-07
UBE2T	5.21865995301205	12.9358714634146	1.30962594436231	7.31150919877626e-25	2.63369423775313e-22
S100A11	56.0423232349398	169.60569177439	1.59759591686553	6.1474966385015e-17	1.3334907398151e-15
MT1X	136.915426509639	54.3902761737805	-1.33186435041478	1.95147699170408e-07	5.48138161634839e-07
AXIN2	1.43102034358434	3.06374235963415	1.09825079953746	4.48283492240649e-05	8.57124959347691e-05
FGR	0.98943296626506	2.02576062073171	1.03378983078664	7.82675692815764e-07	1.99307325631983e-06
LRRC1	1.53168636554819	3.0799912422561	1.00780533343707	2.30763143195302e-12	1.64848646824673e-11
CDCA5	2.03918679759036	4.94910157926829	1.27917271553095	8.22719755859485e-20	4.04118584210814e-18
SRC	3.26662672289157	7.25135258048781	1.15044851571093	4.48116471624963e-18	1.28665712517052e-16
IL27RA	1.57242533012048	3.3510541402439	1.09162348581214	2.5073957155512e-14	2.79863031650302e-13
SPDL1	0.965739151807229	2.03615527378049	1.0761421113084	8.8035189011099e-19	3.18077292332807e-17
RGS10	3.7857091746988	7.80401293170732	1.04365258382806	2.37311133620929e-11	1.36078989163144e-10
ELF4	0.79659508873494	2.29649028054878	1.5275121874809	4.09894326384479e-12	2.75434358636689e-11
LINC02506	1.21967063903614	3.20243867591463	1.39267933069401	0.000124604175636917	0.000223539063657717
S100A14	15.4381825061446	32.8258172235976	1.08832801038297	5.4342886312627e-06	1.20968893183183e-05
IGKV3-11	15.4475784331325	45.2868117659756	1.55171027731728	0.00303614337443835	0.00443428385452128
SRXN1	0.834118947108434	2.11283842256098	1.34085740788475	2.02176639285498e-15	3.06540014181979e-14
CD44	3.85043838253012	8.39043655426829	1.12372316623492	7.13966308006373e-07	1.82986578337037e-06
SLC9A3-AS1	1.88626938746988	3.96521222865854	1.0718623557062	7.09769022220573e-06	1.54722618139299e-05
PDE7A	0.949902606987952	1.93803177317073	1.02874071591276	1.00436554267832e-13	9.65929871020808e-13
ASF1B	2.7068752939759	6.28309672378049	1.21484736553887	8.38302860293996e-16	1.35761663492026e-14
MCM7	13.6226921144578	27.8459321036585	1.03145474893177	1.03117870371897e-15	1.64974714012213e-14
SEL1L3	2.90671627487952	8.18407097652439	1.49342840032687	6.95102175337963e-15	8.93262654945121e-14
MMP2	5.94743802409639	12.6615859881707	1.0901178897419	0.000653693253277666	0.00105205140830106
MCM6	5.18284951084337	11.255215554878	1.11877627754247	4.47725657243967e-20	2.46394207761992e-18
CCNB1	4.68696812951807	13.811065	1.55909768319214	3.34404429618486e-25	1.2978593374811e-22
CSF1	4.05080830301205	8.75192803841463	1.11139106203427	2.74353631000921e-12	1.93201517281277e-11
AC092535.5	4.03707575210843	8.46875327103658	1.06883894063974	1.71303053019783e-12	1.25618716301429e-11
ZNF320	0.59930102939759	1.48849365239024	1.31250031219736	1.51311451352156e-10	7.36845236469921e-10
WFDC21P	1.02944276337349	2.39936603823171	1.22078964763057	0.000431106869144034	0.000712037898474332
TUBB2B	0.857183546626506	1.90440543713415	1.15166458964297	0.000151185490738034	0.000267950190607278
SLC16A3	1.17794636686747	4.62165665487805	1.97213623202323	4.9086589932896e-18	1.39258304184328e-16
CYP4A22	28.2733869545783	11.7689624141402	-1.26445758452223	5.62664454416529e-14	5.76088920727759e-13
HAGLR	0.726719832463855	2.36363393847561	1.70153543558043	9.14330153120479e-06	1.95831733710507e-05
PFN2	2.14660535512048	6.9999581597561	1.70528931697289	6.24475762983872e-07	1.61794755766985e-06
EPS8L3	2.66754168344578	8.6060070695061	1.68983321038937	3.58102179041267e-18	1.05365361442167e-16
IGKV1OR2-108	0.610753333012048	2.00210284981707	1.71285435189115	0.0139182061259226	0.0182994930006462
KIF20A	1.3791688423494	4.48645939512195	1.7017782669712	9.14315237195599e-23	1.50950905896446e-20
AC099850.4	0.940490205963855	3.1653368625	1.75087421771645	1.01659669744329e-17	2.64426366356858e-16
LAMP5	0.258302361813253	2.79209512332927	3.4342153532191	1.9887481817908e-09	7.83568101986982e-09
RAB34	4.20124283674699	9.23422729085366	1.1361750655606	0.0145429085314569	0.0190618098702644
AC016735.1	1.20238742915663	3.28444156146341	1.44974626536694	0.000418815387561164	0.000693668456449708
ME1	5.19783453222892	11.4335079987805	1.13728550243483	4.21229432773788e-10	1.8753386769221e-09
GBA3	12.452177679512	5.62889685621951	-1.14547395016251	7.57374979604219e-08	2.27748959842028e-07
EGLN3	0.580398561771084	2.45398715804878	2.0800118497382	7.61090905534103e-13	6.02336058194666e-12
ADCY1	1.85154278951807	0.836194216030488	-1.14681792147774	0.000279791249258787	0.00047635041248055
PNMA5	0.702189037415663	2.12976194535976	1.60076080375319	0.00210627835387996	0.00314685362678597
VNN2	4.01452932831325	9.40974177823171	1.22892427999648	2.47307445721429e-05	4.92749515134198e-05
CDKN1C	1.93951839060241	4.83064223036585	1.3165165514324	0.00777541975348547	0.010639624106099
PLP2	20.7101824337349	45.9809611951219	1.15069636259683	2.27196608844214e-10	1.06326223989416e-09
NMRAL2P	1.12452230906627	3.56326480012195	1.6638874171565	1.07384118881899e-10	5.37236961763103e-10
SELENOM	6.34133807771084	19.4361159560976	1.61588074587745	3.20021943983717e-13	2.76460817451631e-12
RBP2	0.637939898072289	2.49481956371951	1.96744306174543	3.54494291552716e-07	9.50569285740387e-07
NBL1	1.33775868180723	2.93325401603659	1.13268412025092	2.64183731031052e-07	7.24250924992185e-07
RHEX	0.748866324596386	1.88419022011585	1.33116450048909	0.0367765640580962	0.0455330712382658
SLC10A1	92.5641705475904	35.008808012439	-1.40273592620253	2.13417797528567e-14	2.41609272306864e-13
SEMA6A	0.59883723939759	2.70041200384146	2.17294369212506	2.21962620037365e-08	7.36180151892901e-08
CLEC11A	3.01577920843373	6.91645745487805	1.19750248234417	0.000226411812708624	0.00039192620033019
PAQR8	0.782733351927711	2.17073913426829	1.47159353847605	3.0497344711219e-08	9.87260175877615e-08
FBLL1	0.767273521662651	1.59440539304268	1.05520562120586	0.00626521787756	0.00870335922759796
ADGRE5	4.20365509216867	9.22806659939024	1.13438411431837	1.64901656025303e-13	1.51365713140755e-12
HMMR	1.4072760476506	3.42897341707317	1.28487136822023	1.47386200420251e-18	4.94909537964837e-17
SLC7A7	1.27046806927711	2.88665843597561	1.18404029416249	3.6261187290303e-12	2.48150105538188e-11
IGKV1-6	2.99686837722892	9.8112455297561	1.71098057512336	0.0207344310205177	0.0265564251202342
TROAP	1.32197882692771	3.86614633780488	1.54819717560075	9.93494614976307e-18	2.59553197543371e-16
TEDC2	1.07450712650602	2.62150748841463	1.28672161570762	1.81056520694526e-19	8.06074479960985e-18
HROB	0.731063274939759	1.53911189329268	1.07402993453594	2.39772345403961e-14	2.68630901962006e-13
PKMYT1	0.684480961325301	2.00392625914634	1.54974710201228	3.09882044024144e-23	5.94123847954032e-21
CAPN6	0.344554943150602	2.07872330910366	2.59289177907168	4.8718101900521e-06	1.09328313628751e-05
IGHV3-30	6.49025295891566	15.994155742439	1.30119822749743	0.00852026478100954	0.0115669697866446
FOXS1	1.30770304993976	2.97988802030488	1.18822314309391	2.12505614430769e-06	5.05109825782554e-06
PI3	2.54287305566265	9.91619931731707	1.96332782798037	0.00011008785443414	0.000198877557090976
ADRA2C	1.72831406210843	4.16231058222561	1.26801921781839	0.000350934550089663	0.000588538233199185
ITGAX	1.23033675108434	2.51341944817073	1.03059820874289	1.38944808911552e-09	5.63891069829846e-09
PLK1	1.28146157686747	4.19906634329268	1.7122783605149	6.88803116560968e-24	1.76266172936778e-21
OIP5	1.15469293192771	2.64906991402439	1.19797667366563	2.02236198792763e-14	2.29606656642748e-13
APOA4	156.509839223988	480.81428799311	1.61922641097925	0.0049016536575429	0.0069043674638242
IGKV3D-20	0.795223677951807	7.37970612195122	3.2141307465648	0.00152235815632932	0.00232003479542136
TRIP13	0.737408880421687	2.86237280365854	1.95667488940263	1.04250806292611e-25	5.16345556000111e-23
IGHV3-74	2.30684979307229	6.75232548493902	1.54946038026367	0.00895372958020449	0.0121166875591861
NUSAP1	5.32015195662651	11.9171359817073	1.16349819947902	4.36062063390493e-16	7.38386003920625e-15
IGLV2-23	14.7580853633133	53.6443862593902	1.86192163888741	0.00774338635108692	0.0106018928306116
DCXR	414.249412650602	200.563344890244	-1.04644168990644	1.25194735834058e-10	6.19047348111251e-10
AL033397.1	1.06613394868675	2.25725051634146	1.08217783280795	0.00703213462672087	0.00969170832554562
TFF3	4.56602314156626	11.193656862378	1.29367135163809	0.0017885726432118	0.00270355582526178
IGHG1	153.78506936753	309.237086507274	1.00779790845799	0.00282708488282906	0.00415344926488556
ADAM8	0.881684219759036	1.82767063268293	1.0516721596097	1.22094334649147e-09	4.99943284868898e-09
PFKP	2.29929926566265	6.67024318902439	1.53654510881028	5.1511670220024e-14	5.32914903311945e-13
RDH16	60.6922650989759	27.8138603410976	-1.12570867141312	1.29138504174699e-07	3.74315873963581e-07
GLS2	2.68680367928916	0.685757296567073	-1.97012093686829	1.00514620407775e-06	2.52284056754059e-06
IGLV1-44	9.86957976662651	25.2876683245732	1.35737345485967	0.00619509098081361	0.00861399537828183
KIF23	0.553978462289157	1.80419263060976	1.70345158791261	1.05038608156162e-19	5.03465296432378e-18
FXYD3	1.00630482686747	4.71159118106098	2.22714697549381	7.6672002537929e-08	2.30442501686059e-07
SOX9	5.70662889968675	13.6567004376037	1.25889830650142	2.76236983984752e-08	9.00858444067695e-08
NT5DC2	3.1634636746988	9.40480711036585	1.57189332500688	5.06422961172001e-10	2.22792366374966e-09
JPT1	8.99175751807229	20.5743145792683	1.19416933309689	4.42231383318317e-26	2.76673918605518e-23
SERPINI1	1.60543777512048	4.00564475853659	1.3190677321203	2.33601909727783e-11	1.3414617878909e-10
IGLV2-14	12.3621192316265	33.2513472583537	1.42748671116038	0.0055590612088266	0.00778150737038646
CRYGS	0.754286237951807	2.61900606829268	1.79583539332443	0.000115781069868205	0.000208497133392418
RAD51	0.646941253795181	1.73689236957317	1.42480173920347	7.50984852432863e-21	5.5793480880434e-19
PPP1R14D	0.325992331385542	1.91530132969512	2.5546614535662	6.94671216191574e-13	5.56064427398602e-12
CTSV	0.32152766539759	2.69124955685366	3.06526139415497	9.47025847022399e-13	7.34874154150303e-12
ARHGAP11A	0.832369167710843	2.02524807378049	1.28280320391454	1.35213160898432e-16	2.66105768807891e-15
SLC25A24	0.587644564939759	1.44552347481098	1.29857632370496	2.05360174385586e-06	4.89594142182403e-06
IQGAP3	1.64101093168675	4.01780907256098	1.29182415894022	3.83357296399192e-19	1.53951627780311e-17
PTP4A3	6.55303697831325	14.8455942189024	1.17979926279369	6.58436997859966e-11	3.42681286933512e-10
CPA2	0.0772098666927711	8.05292168756098	6.70458327133286	5.36670798460335e-06	1.19554081358658e-05
PIP4P2	1.36365612283133	2.8616779152439	1.06938142282847	1.77084021131833e-12	1.29379087842292e-11
AC022784.1	0.560152740843374	1.44566725134146	1.36784335007843	0.0345539675996074	0.0429714959817502
CABYR	0.64681960663253	3.79086998042683	2.55109365959601	1.77165489031619e-11	1.04307388217873e-10
S100A9	10.5356563783133	91.34678755	3.11607379577598	3.22630583657612e-10	1.47051754138728e-09
PBK	1.70344368451807	4.41215363719512	1.37302877537417	6.1373946271205e-16	1.00627875769078e-14
MISP	1.07512593886145	5.14249215436585	2.25796202256278	1.90899435437163e-09	7.56407196347186e-09
TTC36	20.7297691196386	3.62620649878049	-2.51517105976863	3.90097909510118e-15	5.37945922314011e-14
MSX1	0.828040267228916	1.68385916823171	1.02399864959983	0.00372514822739584	0.00534921925332862
CD86	0.956087094036145	1.99146996219512	1.0586197688345	8.01224067638596e-09	2.85154206347904e-08
LINC02453	1.37421876608434	0.671193559878049	-1.03381091121498	1.10980605705806e-07	3.24532954495674e-07
AL035446.1	0.971157160662651	2.27380796487805	1.22733372767793	0.0001741320816461	0.000306063589313499
CHST1	0.876945172409639	1.89719134689024	1.11330664169878	8.93824799058176e-09	3.16217124595373e-08
SLC7A8	0.683874190180723	1.49365705371951	1.12704609350186	4.08965590087649e-10	1.82484007859305e-09
SPP1	150.410485025542	525.709237759329	1.80535994622533	3.22445525743195e-21	2.86038057052937e-19
ITPR3	0.588801493349398	2.34276170560976	1.99235698214998	9.30066194759868e-11	4.70055138482592e-10
ANO1	15.1787040445783	6.14377792804878	-1.30485064422557	2.65813235728201e-07	7.28550134448034e-07
BICDL1	1.5785072046988	3.33727043487805	1.08010775420615	1.2274478527035e-13	1.15615472465028e-12
CST1	8.8779492011265	24.6971429118902	1.4760457945175	9.11345792711745e-10	3.80913060406628e-09
AP001065.3	3.88100909506024	1.64027185371951	-1.24249687145835	1.32605448738446e-16	2.61840692550483e-15
TGFA	0.787868371493976	1.73748971323171	1.14097791133871	4.82582734877651e-07	1.26884781453011e-06
SPATS2	1.75388038674699	3.5355686902439	1.01139192827808	2.17427818663924e-22	3.07686247673579e-20
FAM117B	0.742068110843374	1.64941933658537	1.15233470984753	7.17620123343076e-12	4.58620989579524e-11
CXCL5	0.508776734355422	6.62371324435976	3.70253561180539	3.44708511463258e-08	1.10535475472451e-07
LINC01093	6.83729498789157	1.3718300802439	-2.31732387499076	7.2755983387329e-09	2.60497100760596e-08
SFN	14.2328793687952	37.5230421908537	1.39854924508233	4.67878489073106e-09	1.72722720484845e-08
CD79A	1.37625150028916	3.82788229097561	1.47580233050236	0.0317938983331982	0.0397240643215961
C1orf116	0.480413714795181	1.6425135297378	1.77355601175112	4.15025343180512e-08	1.309061665468e-07
LIN9	0.693174755481928	1.39516206158537	1.00914169528889	2.11800313876493e-15	3.17887668061853e-14
PPM1H	1.08508952963855	2.17984137646341	1.00640907334549	4.97326563788114e-07	1.30501564321177e-06
IGHV3-33	3.16894507963855	10.5029015383537	1.72871338083076	0.011354751995615	0.0151129702129521
NDN	2.62350906210843	6.52597949554878	1.31469668119064	5.68106003357148e-05	0.000107004849657842
UBE2S	3.86031548433735	8.29883789634146	1.10419057040977	1.99788277699032e-17	4.90678358886032e-16
ENO1	144.661674819277	312.622643658537	1.11173951871184	2.58828270026854e-20	1.59414074912394e-18
CRYAB	4.98004798198795	10.7121269363415	1.10501341387883	4.57689826427242e-08	1.4309729002474e-07
TM4SF1	19.2684621626506	48.4565141585366	1.33044919148257	3.8397182421714e-12	2.6081560425538e-11
TACC3	2.74689469457831	6.82625149878049	1.31329196438785	1.1313039926711e-19	5.37912422435255e-18
FGFR1	0.830991601987952	1.89520357493902	1.18944702277469	9.90232467238946e-05	0.000180093227326642
TRIM16L	2.90185846680723	9.80717642195122	1.75686067466429	2.95708763606589e-11	1.65806135518468e-10
CCNB2	2.16911765120482	5.80477658597561	1.42013223601013	3.67667365297187e-19	1.49673355181084e-17
TRNP1	6.54625748993976	16.2263784763415	1.30959878896252	2.70760207641954e-07	7.41425152785051e-07
OSBPL3	0.745695521385542	1.58688820121951	1.08954190970878	3.20021943983717e-13	2.76460817451631e-12
KITLG	0.879048768855422	1.82523808292683	1.05406954835767	6.17116380475911e-09	2.23171962723369e-08
FZD7	0.561669870060241	1.73312398935976	1.62558055109513	4.37533878514345e-12	2.92353300387859e-11
ZWINT	4.62959525783133	11.0073959182927	1.24951522621067	1.0278895694329e-18	3.61494772539908e-17
BUB1B	0.752662970662651	2.44992164237805	1.70265970625067	1.01931444884262e-20	7.29915111650134e-19
PLCD3	0.760406968072289	1.57386268573171	1.04946601855383	3.9773446537732e-07	1.0569795640376e-06
IGKV1-16	2.16050034981928	8.34713619762195	1.94991584657783	0.00195313737027741	0.00293402551756446
AGR2	3.13351674937349	14.1643314246402	2.17640789639155	0.000164859220561834	0.000290624581761608
LYZ	96.748424136747	278.23900512561	1.52401461167778	1.78867984079585e-07	5.05757308932927e-07
TMEM54	6.76169363849398	13.979946627439	1.04790229618721	1.16695549118227e-06	2.9007946306323e-06
KIRREL2	0.0234788788795181	3.18404314251829	7.08335255257506	0.000102993374036689	0.000186799242779085
CTNND2	0.796746223548193	2.41300665422561	1.59863971302147	3.49373436209451e-06	8.0220244083866e-06
NDC80	1.30732107590361	3.53172824695122	1.43376082918615	4.42955001033074e-20	2.46047013891596e-18
HMGA1	21.4300705180723	55.2648893597561	1.36672660761129	1.72876604040248e-27	1.71248682685536e-24
PRODH	2.43610710407831	0.955909650914634	-1.3496313915973	0.0014302611856526	0.0021903523207746
AC012065.3	16.037133663253	6.07398252219512	-1.40070164787535	6.29813655322204e-06	1.38486772490104e-05
GPC4	1.13969525253012	2.54884814533537	1.16119731516534	2.76572431810724e-06	6.44757108635826e-06
CA9	1.78260603592169	18.4027866762805	3.36786444450297	1.52051187760865e-10	7.40144336164374e-10
NCAPD2	2.94515550361446	7.18492402439024	1.28662909118658	8.12764262643168e-18	2.17108512135715e-16
COLEC10	1.68808227162651	0.575014382085366	-1.55371527213961	0.00662082136580554	0.00915775000876547
SPINT1	6.28744339620482	15.6163592179268	1.31251273225224	2.28905042415136e-10	1.06999380227634e-09
QSOX1	6.57523571144578	17.1455291652439	1.38271791238926	3.20498948933498e-05	6.28260390166968e-05
HAO2	35.7163979100602	15.91385151325	-1.16630354544422	4.54720682812976e-08	1.42243809384154e-07
MARCKS	13.9425050783133	29.5940008963415	1.08581495526847	2.32004505442606e-16	4.26909838420473e-15
IGLV7-43	1.81533448915663	4.03948600865854	1.15393633336274	0.00883358744796592	0.0119622754606939
RGS1	3.04936087521687	7.34366798780488	1.26799393947241	2.85510852190492e-08	9.28808839624625e-08
TMEM65	1.3664507246988	2.98568236341463	1.12762725415357	1.00103574427714e-16	2.05514885876034e-15
FDCSP	3.51936909716867	20.4543525110366	2.53901913783919	1.46800146769919e-06	3.58760967239726e-06
UHRF1	0.736359001626506	2.06862383079268	1.490190113072	1.86361181081926e-17	4.61515699900178e-16
ZBTB12	1.25761045807229	2.55529652073171	1.02280559357477	2.73886105311492e-10	1.26336210082953e-09
LHFPL2	0.925122626686747	2.51367096280488	1.44207929940763	1.55725889488129e-20	1.03414170298625e-18
CYP8B1	99.4630392628916	39.7996324439634	-1.32140540851443	2.52673069700703e-12	1.78887717661242e-11
FCGBP	0.342562456626506	2.08238066542683	2.60379486970297	3.39568358121204e-14	3.65620387045902e-13
GLIS2	1.91075967759036	4.06294354823171	1.08837898215113	3.85909448363928e-06	8.79974220737006e-06
CENPA	0.835721108915663	2.82966919109756	1.75953991988053	1.89605695759272e-21	1.8626800871822e-19
LINC01980	1.17415008836145	2.41643989560976	1.04126627493421	0.0321921038896166	0.0401919482129895
AC079360.1	2.0571988153012	0.878458329939024	-1.22763546989519	2.59916883339417e-06	6.0879448123264e-06
CDC45	1.36759503349398	3.40724124085366	1.31696300866327	9.56225643363868e-19	3.40318988702584e-17
ASPH	6.04002438253012	14.3118733707317	1.24458624922946	2.91239159256487e-13	2.53995589587811e-12
C6orf223	0.46001894086747	2.55795282797561	2.47522449008511	3.15793718036309e-09	1.20547203798895e-08
ARMCX1	1.05264310481928	2.21445027743902	1.07293222551249	7.11851174842396e-07	1.82483823923907e-06
CHEK1	0.796769683493976	1.79415872195122	1.17107286521901	4.30317017562276e-18	1.24456895079386e-16
TMEM74B	1.42606472566265	2.97412154323171	1.06042414337883	7.57282821435297e-10	3.22068726239763e-09
VAV1	0.775807218855422	1.61962777560976	1.06189218439789	4.8843396047617e-08	1.5183092280806e-07
DNER	0.635283524301205	1.84989298264024	1.54196930312584	6.20831213226762e-05	0.000116290901853554
B3GNT7	0.712575319379518	1.7667489195122	1.30998260615247	6.93734669756361e-09	2.48760905562409e-08
TREM2	2.76638366783133	8.15490995670732	1.5596676906179	3.25547365096706e-13	2.80418951369895e-12
IGHV4-39	8.86619940981928	29.2738817995732	1.72322634822117	0.000437143000155848	0.000721310222494804
ALDOB	1969.79354628313	858.198203678049	-1.19866164253918	3.21400165430156e-15	4.55361593142821e-14
S100A4	13.5725628975904	28.026401679878	1.04609335852837	1.19486797303957e-09	4.90448742939274e-09
ANXA2P2	1.46033634807229	3.21027355487805	1.13639554572365	2.21874799177028e-15	3.31334891685594e-14
LIMK1	1.59020393493976	3.98317619268293	1.32470750249322	4.85059378828388e-22	5.94422766611654e-20
PRC1	2.14755811084337	5.2561083652439	1.29129785020336	4.66642354924649e-18	1.33021047313892e-16
RHCG	1.70651956823494	0.663267592189024	-1.36339401613639	0.0189014554521418	0.0243451729287691
KIF4A	1.34152220813253	4.29264463963415	1.67799580852364	6.56988771332084e-22	7.58216070371309e-20
B4GALNT1	0.636299396807229	1.48461678829268	1.22231292921012	7.35541268150235e-10	3.13495125654423e-09
IGKV2-29	0.974157228795181	2.35253176292683	1.27198765484281	0.016181739114728	0.0210336066546497
DKK1	3.2139950231988	12.5293637071646	1.96287355036201	3.90904986159086e-07	1.0413912080845e-06
SNHG3	2.03223505240964	4.60724101890244	1.18083579493453	1.19970939229398e-11	7.35100285886523e-11
PLAU	2.11373721084337	6.10752954634146	1.53079291218001	3.8375768811446e-08	1.22069243741413e-07
B3GNT5	0.862092640843373	2.00886044341463	1.22046252739076	8.48145019639126e-06	1.82709312222731e-05
CYP2S1	0.581053787228916	1.87578665859756	1.69075213026155	1.49974403818462e-12	1.11700860788851e-11
AMIGO2	0.936966635361446	1.89512835554878	1.01622598361684	0.00110279864072791	0.00171718200711719
CYP3A4	490.347401078307	234.902691001829	-1.06174099063351	0.00133891752248306	0.00205895376322848
TYMS	5.58467586385542	12.1377915121951	1.11996049130281	6.14520567006505e-14	6.21685615319687e-13
BIK	1.10814548945783	2.64156520689024	1.25324571657305	1.38487420461142e-11	8.37793424109767e-11
GNG4	1.45859098864458	3.26480054817073	1.16241947186223	1.81950978494645e-07	5.13863454826763e-07
COL9A2	0.600698850746988	2.02104248	1.75038583700986	2.50985950590201e-17	6.05166327518401e-16
FBP1	194.100751681325	93.2535372871951	-1.05757534935922	1.01869126844752e-14	1.25744372876798e-13
EMP3	5.33300419578313	11.1335317128049	1.06189094024726	3.4749565200415e-10	1.56821595116679e-09
SLC1A5	3.43848101204819	14.0572751280488	2.03147368461576	1.4605195176495e-13	1.35846600205787e-12
SPDEF	0.869147883740964	2.17120530180488	1.32082257409126	0.000898519515592682	0.00141879668993759
TUBA3C	0.532671437048193	4.90699597315854	3.20352225971081	1.95856473601528e-07	5.49999031821725e-07
COLCA2	0.904375954343373	2.13203782603659	1.23723849506531	7.71185794244946e-10	3.27747069581325e-09
SPHK1	1.98436736156627	8.56486287969512	2.10975101606643	4.4111454934295e-12	2.94580261125823e-11
TKT	18.5143839819277	48.9267753414634	1.4019776526017	2.47903183788832e-20	1.53480476338429e-18
CDKN3	2.94850102771084	7.63697751707317	1.37302007947789	5.31339589825006e-20	2.83230210952908e-18
SQSTM1	52.8855922048193	144.747739573171	1.45259417596179	1.20005357401181e-20	8.39119813781081e-19
FSCN1	6.31910320481928	14.044759347561	1.15224017107079	2.35403276447987e-06	5.55206100622465e-06
LPCAT4	0.947225578915663	2.21922341341463	1.22827496848469	4.44796008798671e-17	1.00138071147534e-15
CD109	0.882389007831325	2.21757081908537	1.32949345425858	8.06727503059359e-09	2.86941048140832e-08
PLPP2	1.77459446833735	5.70259208278049	1.68412846116216	1.5015549564436e-07	4.30718720252053e-07
NCKAP1L	0.824659897590361	1.65766967256098	1.00728538896505	3.9773446537732e-07	1.0569795640376e-06
PAGE1	6.34226827560241	17.0756251592683	1.42886758897906	3.26156808581666e-07	8.81342574132817e-07
ARL4C	3.57572580963855	8.02356588292683	1.1660074372681	7.11126042367799e-11	3.68168783346081e-10
ANXA2	25.1379350963855	52.4624726463415	1.06141965846844	3.85324576922827e-20	2.20209290667387e-18
FCN3	6.1600960363253	1.88463268189024	-1.70866947563261	0.0164596548011857	0.0213761517121921
TMPRSS3	1.02554147212048	2.58579740379268	1.33422341049594	6.28185559232917e-07	1.62621142346027e-06
AKR1D1	27.9790899941566	11.5618282840549	-1.27497948957364	2.23660792960018e-07	6.2132644213969e-07
FERMT1	0.524413510807229	1.57591961066463	1.58741718301871	1.75937858249372e-13	1.60998716013109e-12
B4GALNT4	0.543155574114458	1.53930768937805	1.50284424981575	8.56085018219785e-06	1.84319554638265e-05
MCM8	0.757414481987952	1.61030965426829	1.08818322650387	3.9494136817598e-14	4.17675092838779e-13
PKM	10.8423225301205	37.698760902439	1.79784327621385	1.96408893085687e-18	6.3271341791587e-17
AC068987.3	1.00450029993976	2.35410100731707	1.22869822850817	9.37200700871301e-11	4.73059220122901e-10
TAT	246.687034885542	65.0227689397561	-1.92366499560084	3.01562809145033e-18	9.19147977514617e-17
GPRIN1	0.57063071560241	1.5441072475	1.43614364916769	2.58813858919687e-18	8.07485653800084e-17
CRABP2	0.601593433433735	2.41237804042683	2.00359528291864	1.50451938109533e-05	3.09683495810912e-05
SOCS2	3.13719885662651	1.56179106585366	-1.00627551499596	7.73999121412148e-10	3.28590269865222e-09
ITGB4	1.94139375855422	4.72730926585366	1.28392649159834	2.22407199506286e-09	8.68798679109833e-09
DSCC1	0.956254345180723	2.3150015597561	1.27554686214888	9.29086639630034e-28	1.00400480775293e-24
IGHV4-34	2.77297614024096	8.17709346213415	1.56015292717143	0.00178569970440791	0.00270024327519359
IGLV7-46	1.40602821475904	4.26979113213415	1.60253995316324	0.00232629469525127	0.00345528739753241
IL4I1	0.737020775180723	3.19749039091463	2.11716283176152	6.06068328265894e-15	7.91685078911723e-14
AC015912.3	0.858595038313253	2.04612401292683	1.25284384679844	1.79984196156127e-07	5.08555328713911e-07
SLC52A2	6.40288296987952	14.8151676158537	1.21028140261885	2.45790345380667e-23	5.00981965551185e-21
IGHV3-73	0.930458617650602	9.40661988304878	3.3376625142589	0.00496212784092314	0.00698623873564531
IGHV1-69D	3.46558495746988	12.0678003554268	1.79999194335827	0.00669517954296607	0.00924553894368467
IGHV3-21	4.24474477379518	13.502021495122	1.66942570506017	0.00440946909694232	0.00626303729900267
LINC01703	0.687141483795181	1.42463248567073	1.05191070480945	1.43848070291717e-12	1.07619124362027e-11
GUCA2A	0.599929634156626	1.87581051792683	1.64464890180132	0.000136303151713424	0.000242986737315158
EFNA3	1.09625844638554	2.34113693353659	1.09462136211825	9.21060763050051e-12	5.77460405610546e-11
AC104809.1	1.51360165121084	0.715741605347561	-1.0804748180161	0.00643016002913406	0.00891373903980368
CCNF	0.873700760240964	2.0775887152439	1.24969893199304	5.87226278163702e-22	6.91124630547715e-20
RPP25	1.68401738313253	3.58194711707317	1.08883700732684	2.75936640619202e-10	1.27232693833997e-09
LINC00942	0.266801955343373	2.82919902651829	3.40655252508238	6.07899852049394e-08	1.85570250162074e-07
SLC39A4	2.13543700524096	6.56942967890244	1.62123678974771	2.79203393962429e-07	7.62612762874861e-07
C3P1	23.1415467228313	11.4887925499146	-1.01025811231273	3.46637286920176e-09	1.31476625067649e-08
CAPG	7.76299488012048	19.182106654878	1.3050759303583	7.17470350530375e-13	5.72387252131179e-12
LIMD2	2.27671603674699	4.65977928719512	1.03330725986274	4.51770216057641e-08	1.41432514044698e-07
RRM2	3.8377061746988	8.78593942621951	1.19495229387256	6.78091749443509e-18	1.86154194587413e-16
S100A6	56.1373005662651	129.760032067073	1.20881448439636	8.81568164651058e-11	4.48595923510579e-10
ITGA2	0.799614474879518	1.73091831396341	1.11416114863376	8.3494917091085e-13	6.57287469842204e-12
AKR1B10	186.066476033855	505.014054555671	1.44050539308488	3.12007478179665e-09	1.19223920807356e-08
TNFRSF19	1.68587163590964	3.4113936922439	1.01686656683001	0.000412780236568366	0.000684340121630149
KIFC1	2.69420280722892	7.54424578597561	1.48551822436853	1.28459487410653e-19	6.03556492826258e-18
PCLAF	1.54660731987952	3.84405437804878	1.31352179838736	5.52091945480709e-19	2.11019837811228e-17
THRSP	63.5799735959036	24.2501517432927	-1.39057864246854	1.13999699132451e-06	2.83805255333812e-06
PAPLN	1.18041522759036	2.8079984679878	1.25024771147006	8.17844855895068e-09	2.90634433543339e-08
BUB1	0.723946180662651	2.26868697591463	1.64790321151138	1.19440250250251e-23	2.67884199004667e-21
MMP1	0.456805030277108	1.68427652567683	1.88247857784378	2.37607520262816e-07	6.57305234666999e-07
CD3D	3.57598202819277	7.16857017640244	1.00334590558505	2.91105021516979e-05	5.74143917499972e-05
CPED1	2.05459426825301	1.02508445511585	-1.00311074927709	8.77321342801368e-08	2.61436921581345e-07
KLF5	1.71585744301205	3.45440628737805	1.00950807860398	0.00465259768715686	0.00658162902620892
GPLD1	9.94757220198795	3.67199171243902	-1.43778166275996	1.91605936882705e-09	7.58195663024206e-09
MFAP2	0.46570827539759	1.82414334975	1.96972068425754	2.74356375802521e-08	8.95908301097653e-08
SSX1	5.02954135373494	10.6222531992683	1.07859107292017	0.0125848999532785	0.0166329448237293
STX3	2.41342729698795	5.06094287560976	1.06832282316716	1.64046244290101e-16	3.17076049736005e-15
IL2RG	4.05441094578313	10.4611455487805	1.36747661311387	4.0967876463516e-08	1.29345324706989e-07
RAP1GAP	5.58880889096386	13.7068225195122	1.29428141993367	8.75745267890867e-10	3.67324770621691e-09
AC006329.1	4.26546818686747	1.4512500470122	-1.55540798968744	2.05077475286223e-15	3.10147067268108e-14
RETREG1	4.19767128578313	1.9418370829878	-1.11216702943025	0.00339623346296967	0.00491071976332812
DNASE1L3	6.86043184156626	2.68254637426829	-1.35469628050051	5.75908476721479e-13	4.69535258078753e-12
VSIG4	2.51234240644578	5.44251850182927	1.11524130472592	3.18884053298536e-05	6.25301013124331e-05
HK2	1.18586594700602	2.80185997079268	1.24044392210493	1.9160534492625e-09	7.58195663024206e-09
ALOX5	1.08083993879518	3.00977007054878	1.47750038674223	2.07263620392337e-12	1.49498947548769e-11
NRM	4.76815017409639	9.87962831585366	1.05102709225283	4.18799244417729e-13	3.52568457393311e-12
HMGN2P3	0.741197652891566	1.5452449152439	1.05990529975978	8.09844765523558e-05	0.000149313496555073
BIRC5	3.55402897048193	10.3859650847561	1.54710793395448	1.05038608156162e-19	5.03465296432378e-18
PTAFR	0.802992532228916	1.96976523963415	1.29456522082893	1.2386342459727e-09	5.06489345781819e-09
EZH2	1.88086477650602	3.90929280243902	1.05551151419648	1.65384192568669e-17	4.13878294118688e-16
PYCR1	3.90493939475904	11.7766538544512	1.59255761614034	5.9209238899601e-09	2.14972578741465e-08
CLIC3	0.520367296385542	1.79024687213415	1.78255634579947	6.87047964243692e-06	1.50100231013384e-05
GAL3ST1	3.36098263951807	9.12913898323171	1.44159570780973	4.27428346858168e-08	1.3452053902841e-07
AZGP1	380.57673161988	165.882539335366	-1.19802532089281	2.22059181873832e-18	7.03897998649131e-17
EMILIN2	0.659448223072289	1.64400429762195	1.31788277533201	2.77191726824258e-15	3.98907755055685e-14
UCHL1	1.58295264326506	13.2838093733537	3.06897892445113	3.53994791082068e-09	1.33840206157524e-08
DAB2	3.86373627108434	8.42628256585366	1.12489967305644	1.25657494198779e-09	5.1347220128597e-09
CDCA7	0.587138619487952	1.86208958987805	1.66514942702359	3.17870319905986e-10	1.44993265261798e-09
P3H4	2.32852907409639	5.77631259146342	1.31072992154316	3.31166452735734e-13	2.84846282465244e-12
RHPN1	1.21657815	2.48438564756098	1.03006013994074	4.45924859473e-08	1.39860390621518e-07
ANGPTL1	2.9468673413253	1.43534356073171	-1.03778601774129	1.49665804247707e-05	3.08385754046194e-05
SPINDOC	2.1019321560241	4.54672532439024	1.11311174674605	3.87992097645855e-14	4.11791255778239e-13
CYP2A7	40.2143218726988	9.05239178117683	-2.15133846242485	4.58968467500009e-10	2.03573066163157e-09
HLA-DQA1	4.69882494	10.1343530689024	1.10888207201253	7.90805949368368e-06	1.71132538142032e-05
TTC39A	0.701056563975904	2.12834360658537	1.60212832663125	1.75159641230423e-14	2.02344281370849e-13
FZD6	1.95649360524096	3.93683967560976	1.0087675663583	1.72192321174437e-09	6.87785659207168e-09
MICAL1	1.46714080662651	3.15734240182927	1.10570338581289	2.99761402511951e-14	3.27807156546418e-13
MUC6	2.02829331431325	5.57319842859756	1.45823922259732	0.0363623663745551	0.0450531008019946
IGHV3-13	0.353839688313253	2.19478708689024	2.63291321116088	0.00765161232066959	0.0104907399833679
IGF2BP1	1.10480613472892	2.71326890969512	1.29623880326484	1.57932080289626e-06	3.8367844643425e-06
DLGAP5	0.85900010560241	2.85357574756098	1.73204064571933	7.30443635141436e-24	1.79877587999767e-21
NPL	2.88689057168675	6.79034347560976	1.23396812919606	6.64977389003105e-13	5.34454781817438e-12
CYP4A11	98.4440431012048	47.1701283665305	-1.06143038360787	3.1033581048821e-12	2.16488367328248e-11
CKS2	18.7310398313253	42.6839935609756	1.18826417130039	5.20097969965024e-20	2.78486692296137e-18
MT2P1	7.17330746644578	2.75144280060976	-1.3824501327462	0.000231537685793769	0.000400031782235568
NCAPG	1.08407170337349	3.369452725	1.63605410075346	6.0496796069357e-23	1.07332151474097e-20
PIK3CD	0.803168260843373	1.62219869579268	1.01417637567129	6.40881159115902e-08	1.94638588104515e-07
IGLV3-19	36.1860694858434	82.7556953057927	1.19342419128369	0.0165046313059149	0.02143222114195
ARL14	0.521086687771084	2.96234421536585	2.50714398338496	2.69828749268312e-05	5.34486642651629e-05
TGFB1	7.42346183072289	17.2047867134146	1.21264597705186	5.04547517541086e-08	1.56553284808428e-07
CRHBP	2.02486463903614	0.499119783292683	-2.02036747466974	5.07332861723025e-05	9.63211264542661e-05
CEP55	0.584587906024096	2.37711871365854	2.02372206544446	1.91720741127861e-21	1.86802004080892e-19
MCUB	0.735099605783132	1.75625546615854	1.25649106250956	9.14680956776864e-10	3.820383883769e-09
LRRC25	1.64127968554217	3.40880289695122	1.05444407756509	8.95006646901178e-10	3.74610704637828e-09
MAGEA12	1.92966091460241	3.91563411863415	1.02089860878305	0.00610898090418934	0.00850520684095792
SYK	0.961468603554217	2.39849493963415	1.31881774302406	1.35064996333744e-10	6.64535435190072e-10
PDP1	0.767861027771084	1.86379224939024	1.27932392479381	5.71995545422476e-09	2.08248424148146e-08
TRIM47	6.31635330361446	14.6344977926829	1.21220946275037	2.87647363946223e-15	4.12954615365791e-14
ALDOA	44.0422568674699	96.3975866463415	1.13010862928783	1.38209100071113e-20	9.33461120764387e-19
IGHV3-48	1.25240001728916	2.90429164567073	1.21349090090139	0.00538912669458114	0.00755609212296367
OLFML2B	2.05656516686747	5.27384656341463	1.35861881065479	8.07311731432598e-13	6.36795922464452e-12
SPC25	1.0436879413253	2.77458848536585	1.41058339708997	7.94887664728035e-22	8.91399025530392e-20
DSC2	0.735636915331325	1.52166715231707	1.04858703671793	1.57288242280622e-11	9.37655634899576e-11
FOXJ1	0.451982362524096	2.09200112144512	2.21054524365808	1.56458182441312e-10	7.58799842790647e-10
RRAD	1.0880934023494	2.43233471134146	1.16053936698734	8.50691201416878e-10	3.57573066168403e-09
RAB3IL1	1.85879074457831	4.56328869634146	1.29570956232485	5.68458063676752e-15	7.51641935809294e-14
LEF1	0.905474792891566	1.88415524310976	1.0571714549765	1.05896589406336e-10	5.3046471060814e-10
GLYAT	31.2915811597108	12.5796592500183	-1.31468171570103	1.28079326303903e-10	6.31996243991073e-10
IGSF3	1.32160569415663	3.205678835	1.27833808674468	4.13742888220322e-11	2.25500307761346e-10
SPINT1-AS1	0.63842928510241	1.50504077871951	1.23720384158556	1.60678452745044e-07	4.58249704361885e-07
G6PD	4.75107626024096	22.068726304878	2.21567709800585	3.38467565087188e-25	1.2978593374811e-22
SGPP2	0.404948608674699	1.70521479914024	2.07414274646228	1.0309282647095e-08	3.61493931640172e-08
IGKV1-27	2.1982531836747	5.31388218481707	1.27340868372333	0.00437935518095186	0.00622249522304264
SMC4	1.52740129777108	3.24475691463415	1.08703124618482	5.60257633691334e-09	2.04350490693123e-08
MELTF	0.93991991826506	2.14200037823171	1.18834898617229	3.11755268585863e-07	8.44730995596114e-07
ARHGEF16	1.80310019811446	3.93163522647561	1.12464990652915	8.54974531492667e-11	4.37121817456057e-10
CDR2L	0.960028604216867	2.47874376371951	1.36845984584404	5.4342886312627e-06	1.20968893183183e-05
IGLV3-10	4.14043848228916	19.326530550061	2.22272720605762	0.0017588508321105	0.00266133653784337
AZGP1P1	7.89398461180723	3.57236153920732	-1.14387561177001	1.57223543730453e-14	1.8358797852475e-13
LPCAT1	4.1465549626506	9.34974712804878	1.17301413119365	1.12424017275962e-20	8.00230115784048e-19
RHOV	0.650313062626506	2.0410600417378	1.65011231453935	2.38144576690181e-08	7.85903548893998e-08
S100P	23.7392595110843	80.3760068531707	1.75948997059701	1.63200392281878e-09	6.55392926707663e-09
IGHV3-53	0.794522262891566	3.16880138603659	1.99577768713763	0.0264850531876526	0.0334531747148684
PTHLH	0.385695285054217	2.16843278083537	2.49111930693584	9.52917840003319e-08	2.82093916617361e-07
DUOX2	0.810916921319277	7.93417567064634	3.29045431797088	9.81435235292407e-05	0.000178602581780784
AL161668.4	3.47493455662651	1.47785520158537	-1.23348088490232	6.88942535517614e-14	6.88834334593814e-13
CDC25C	0.96859972746988	2.29442068243902	1.24415743186979	3.83773305702906e-17	8.8067824032634e-16
CORO1A	3.67927860421687	7.51981250853659	1.03127376670084	3.02970691925358e-08	9.81311339214368e-08
NFE2L3	1.05179416506024	3.07969130914634	1.54993335211912	5.37460877659172e-16	8.93538105277563e-15
KRT19	5.24391364828916	20.0714350527805	1.93642793518496	3.73954201293622e-05	7.23383822746507e-05
CNFN	1.15061469662651	2.38634577878049	1.05239830026828	1.51237049849676e-05	3.11201964786196e-05
TEAD4	1.68767928012048	3.4110813847561	1.0151884104773	1.67097284770528e-06	4.04786106392351e-06
GCNT3	0.376224255596386	2.26093392469512	2.58725406112827	1.35046421121074e-18	4.58656230818916e-17
CD209	0.720319320361446	1.44661245426829	1.00596997156933	1.31238809395469e-05	2.73450609515152e-05
PHF19	1.21609212951807	2.77613339390244	1.19082436186422	1.32800930438534e-17	3.37308688060439e-16
LAPTM4B	22.7814322975904	57.8626367073171	1.34477361209119	1.95857465149623e-17	4.83020267268375e-16
SLC7A1	0.774489427530121	1.90651572658537	1.29962098151481	8.93038769848368e-13	6.98391569551813e-12
PTGES	0.944572847096386	5.57540211969512	2.56134189240454	3.70077001447907e-13	3.14671338784783e-12
MFSD10	5.55646073493976	12.1383935731707	1.12733936827935	8.8035189011099e-19	3.18077292332807e-17
DMKN	1.00943349372289	2.16426804485976	1.10033332599297	0.000916803194929197	0.00144555505745104
UAP1L1	0.783353192048193	2.84705338182927	1.86173471348988	3.17293878529146e-13	2.74703010493515e-12
ASRGL1	1.04590026343373	2.405012165	1.2012989080234	4.63617734303836e-10	2.05175875192468e-09
FLNC	0.79751744586747	5.12208805140244	2.68314407023636	1.49964128761585e-11	8.98047152941542e-11
ALPI	1.25975509633133	9.17181105359146	2.86406334185686	3.86410441592311e-06	8.80947625471385e-06
LINC02362	3.76176873239759	1.37677488270732	-1.45011847415513	6.68659822201473e-11	3.47545225470438e-10
RBL1	0.651640932831325	1.43493728414634	1.13883854863709	3.43584119503128e-16	6.01499915837067e-15
C6	67.7049672772892	30.311003247378	-1.1594200792967	3.24788168186532e-14	3.51297266172275e-13
RPL39L	4.27211622584337	9.00217235262195	1.07532228928663	1.05616744860693e-05	2.23750890422217e-05
CXCL17	1.04392117740964	3.34475617073171	1.67988826021815	0.0329780816274285	0.0411214157458557
FBLN1	4.12895678493976	11.0063341845488	1.41448481492195	1.38333701542918e-05	2.86825869569277e-05
RNF145	3.22332798795181	6.92556235365854	1.10338022583738	1.17423695696065e-20	8.25926314046819e-19
LILRB4	0.635299136144578	1.64743108957317	1.37471015744547	4.30414568917507e-09	1.59636130443757e-08
MUC13	26.6073916399036	56.450208794939	1.0851518293054	0.00200681678440505	0.00300782134866005
CHST2	0.664840216024096	1.53367986036585	1.20591780862771	1.86346105908566e-06	4.47675052735474e-06
NMB	3.2397401560241	6.49820671097561	1.0041635310775	6.99277654780709e-07	1.79531608690676e-06
POSTN	2.67809049451205	5.82862145960366	1.12194999757549	1.4313762734788e-05	2.95960510746956e-05
ETNPPL	33.871738708988	11.4597859498415	-1.56350194821315	4.37533878514345e-12	2.92353300387859e-11
HLA-DQB2	2.18939548138554	5.25032011207317	1.26187280735944	2.82648805300355e-07	7.7061398567812e-07
LOX	1.1589931646988	2.60705808707317	1.16955066958125	1.46436528433191e-07	4.20965178593795e-07
MFSD2A	14.8670266227711	6.06412732890244	-1.29374418865048	7.43045057911508e-09	2.65561533475469e-08
JAG1	3.10211250240964	6.33911404329268	1.03103021425194	2.08903552952528e-06	4.97144451240581e-06
AURKB	2.06295171566265	6.39956717134146	1.6332642784248	5.78758484135997e-20	3.01741320215991e-18
MMP12	0.22608287426506	3.68827344323171	4.02802200158087	3.47962938310733e-18	1.03148016152112e-16
B3GNT3	3.73985425869277	11.1832935497378	1.58029117864216	1.13321416697974e-06	2.8233114624104e-06
CYP2C8	146.286521003012	60.6582556525	-1.27002092799488	2.56870274566068e-12	1.81427032309379e-11
AL590666.2	1.58698454078313	3.21167152908537	1.01703627543332	4.72217156533365e-07	1.24351912709617e-06
ENAH	3.41529591987952	7.47471833170732	1.13000862864697	5.02744168990547e-19	1.94661887191877e-17
NCF2	1.95632623554217	5.82809922378049	1.57487846646214	1.48211568021244e-17	3.74849129589048e-16
FZD1	0.815283678373494	2.03924799853659	1.32266319783243	1.17778685232337e-09	4.83938897807394e-09
LDLRAD1	0.837791540837349	1.93031588607317	1.20417373376085	2.80910680924127e-06	6.54100933231165e-06
GRAMD1A	5.38331341686747	11.3522811695122	1.07641590042602	3.0688714310079e-15	4.37931268912256e-14
SKA3	0.858519669939759	2.22924915871951	1.37663477877892	2.54838039778378e-19	1.0935955880309e-17
LINC02041	0.51136391746988	1.61868029414634	1.66239579603517	1.31726616251573e-06	3.23921035867283e-06
DUSP9	6.66394569374699	16.3737091362805	1.29693262357622	2.74243878309431e-06	6.39705059157026e-06
LSP1	3.14516702228916	6.55381732134146	1.05919882766703	9.83320730766457e-09	3.45922862581263e-08
MT2A	502.543320524096	221.223658878049	-1.18374228208046	8.25670107761576e-05	0.000152048653306923
SLC36A1	0.876729678915663	1.82559781585366	1.05816497890769	2.47353859500141e-21	2.31519317155762e-19
TLDC2	0.666353442048193	1.71259940530488	1.36182822101971	5.52821930128512e-14	5.66499507192898e-13
IGLL5	2.47911973142771	7.45137406746341	1.58767854024611	0.0210618610299063	0.0269670769132374
MIR3189	0.979355262650602	2.01019738231707	1.03743296756478	0.00186158990460774	0.00280750053236136
CTAG2	2.32611373945181	9.01129126835366	1.95381220943124	9.35050721873206e-06	1.99909135447964e-05
FAM83A-AS1	10.3780693748795	4.7861234854939	-1.11660856002965	0.000861206812576926	0.00136368261370746
RACGAP1	2.06955926746988	5.37148419695122	1.37599721027468	2.1383356750943e-23	4.45936774909578e-21
ZFPM2-AS1	0.613371888927711	2.37654751494512	1.95403329215571	1.00802017253205e-07	2.97180947194655e-07
CD7	1.94347911620482	7.33514876646341	1.91618462077143	1.57869386992711e-07	4.50779102373854e-07
NCEH1	1.31063811144578	3.9763975652439	1.60119261766183	8.44367287842979e-08	2.52376010826992e-07
G6PC	220.648535722892	99.838932055	-1.14407576592236	1.0830470153407e-12	8.3005672929432e-12
PCP4	0.689517093614458	3.10854819158537	2.17258272231829	0.0060710325604141	0.00845732615090149
IGHV1-46	1.94043785626506	8.20432825243902	2.08000298406732	0.000314269663969719	0.000531472968503066
TRIM45	0.629434545240964	1.48156705914634	1.23499566216709	1.46276046820641e-12	1.09357444563331e-11
RENBP	3.30928172409639	9.55445157743902	1.52965494966835	1.18835165084669e-14	1.43995270882922e-13
CD53	5.10656662951807	11.1887609847561	1.13162475017835	6.40881159115902e-08	1.94638588104515e-07
ASPM	1.2274542676506	2.874691525	1.2277378790707	3.24441490333583e-16	5.69665582805805e-15
KPNA2	11.5746379156627	27.9446462378049	1.2716048484829	4.58351054528327e-29	7.88540811932479e-26
PRSS2	0.605429149518072	17.2918815396951	4.83599290969615	0.00115153332365916	0.00178768141809278
CHIT1	0.256512210355422	2.05117716393902	2.99935269845174	0.000947119274929227	0.00149019282873378
STC2	0.923267266927711	2.71750376829268	1.55746179174977	2.76861360815335e-09	1.0630009677041e-08
PKIB	1.10373617042169	4.13526386640244	1.90558402770845	1.28012561645774e-12	9.66763227625995e-12
AP001783.1	12.2874699463253	4.84466161804878	-1.34272008062835	0.000321648381201288	0.000542485003879074
GTSF1	1.5243742506506	3.34708968560976	1.13469006487927	6.19362069631778e-06	1.36365195808723e-05
MMP9	3.74121152831325	15.8011914939024	2.07845590601812	1.93360066473096e-14	2.21006837515932e-13
APLP1	0.515528385090361	2.44239994140244	2.24417569008979	3.54475864236682e-05	6.8895595130501e-05
PITX1	0.604684961289157	2.70703677003659	2.16245887974719	3.94821572949308e-12	2.67116905956086e-11
RNF24	0.728306099939759	1.59453045365854	1.13051481800633	4.43599622552716e-18	1.27677208554095e-16
TUBB6	2.63996570481928	5.34216687865854	1.01690585560843	5.49417495980578e-06	1.2207337896675e-05
LINC00221	0.676120715313253	1.5609623115	1.20708294980106	0.0103133945184111	0.0138275795894826
RFLNA	0.319557077626506	2.1084999644878	2.7220714513179	0.000259407590024129	0.000444447682706374
TNFAIP8L3	1.04360604515663	2.09697124722561	1.00672987375364	1.1652673278756e-08	4.04424313181234e-08
MAP3K21	0.78400842039759	1.6025636922561	1.03144064207156	2.52605070823087e-09	9.7554141548864e-09
ARHGEF2	2.14376322289157	4.70631903902439	1.13445355349217	3.39568358121204e-14	3.65620387045902e-13
NRSN2	2.8179216	7.34894113109756	1.3829049211976	6.30011188706105e-09	2.2742007288641e-08
IGLV2-11	7.80346480409639	23.0293786396951	1.56128874592271	0.022958054699668	0.0292499888762008
