# Supplementary material for: A necroptosis -related signature for predicting prognosis and immunotherapy in hepatocellular carcinoma
Source: Front Genet. 2022 Sep 5;13:919599. doi: 10.3389/fgene.2022.919599 (PMC9484537; doi:10.3389/fgene.2022.919599)
Supplement: Supplementary file 2 [file Table4.XLS]

id	SP98904-DO45095-T-0	SP112138-DO50778-T-0	SP98902-DO45094-T-0	SP107078-DO48720-T-0	SP112168-DO50793-T-0	SP98985-DO45133-T-0	SP99279-DO45277-T-0	SP50163-DO23541-T-0	SP112188-DO50803-T-0	SP98913-DO45097-T-0	SP50175-DO23547-T-0	SP112304-DO50857-T-0	SP112228-DO50822-T-0	SP98921-DO45101-T-0	SP99165-DO45221-T-0	SP99069-DO45173-T-0	SP99287-DO45281-T-0	SP50159-DO23539-T-0	SP112241-DO50829-T-0	SP50145-DO23532-T-0	SP99257-DO45267-T-0	SP99001-DO45141-T-0	SP98907-DO45096-T-0	SP98900-DO45093-T-0	SP50113-DO23516-T-0	SP192726-DO50859-T-0	SP99283-DO45279-T-0	SP99197-DO45237-T-0	SP50107-DO23513-T-0	SP99213-DO45245-T-0	SP50097-DO23508-T-0	SP99209-DO45243-T-0	SP50167-DO23543-T-0	SP99177-DO45227-T-0	SP112310-DO50859-T-0	SP99085-DO45181-T-0	SP99137-DO45207-T-0	SP106998-DO48674-T-0	SP99093-DO45185-T-0	SP112265-DO50840-T-0	SP112224-DO50820-T-0	SP99049-DO45163-T-0	SP99117-DO45197-T-0	SP112234-DO50825-T-0	SP112180-DO50799-T-0	SP99293-DO45283-T-0	SP112192-DO50805-T-0	SP112261-DO50839-T-0	SP99041-DO45159-T-0
aDCs	0.527339486499889	0.577719877051622	0.304009400783044	0.55377014380548	0.307694148318655	0.264226391909877	0.577303090330099	0.503721614881846	0.589383969500778	0.414430747640604	0.568144803655587	0.430566386784773	0.423884642271118	0.400837927340065	0.416711459126117	0.377685668031887	0.400782012528415	0.435500284387146	0.500050643953963	0.302736647881516	0.402563480777644	0.564009686319101	0.333311453771001	0.449586495342052	0.347420347223582	0.291390275090034	0.399060836723057	0.383883391431044	0.309960332049917	0.317962602730882	0.441412397520591	0.410249472382822	0.463525948072292	0.277989499018319	0.291390275090034	0.568276894598274	0.42622894262948	0.318651809678516	0.399468476756619	0.328880652797278	0.403406128714363	0.379228059136272	0.392244468856285	0.258441829721139	0.417388818063178	0.498369924651392	0.476793943666506	0.379210238373173	0.468326054431216
APC_co_inhibition	0.576505586786739	0.705782484731989	0.61864407369143	0.634301336711627	0.505296770014574	0.483478172293115	0.761113654530362	0.600583474785416	0.701996721698929	0.543570804200151	0.610176945145737	0.548243747072141	0.580413993501876	0.509909060020723	0.599088978591263	0.552256888474624	0.550140335762257	0.553350578364605	0.689498434417708	0.495180030435799	0.47516476231243	0.651439946687114	0.488429715644537	0.568310708156855	0.450943841229518	0.483294059996025	0.642206381064284	0.605881980046037	0.477530675535844	0.518893489208051	0.545976283822009	0.504877819811259	0.646496631835701	0.536342280001957	0.483294059996025	0.665318557262011	0.608862418661286	0.533022605741027	0.555149230537872	0.533649844115677	0.566211958836372	0.473783312495105	0.572278169286108	0.542768367865045	0.560050693574244	0.643156663704187	0.602748243176205	0.523177107224528	0.605684213514654
APC_co_stimulation	0.529925055804499	0.543118086389214	0.468200929499832	0.540479714087669	0.519607734440456	0.449225371211763	0.605765606008354	0.530661762772271	0.55562639286605	0.405445524886453	0.610429668162048	0.530874867899698	0.52866509701905	0.467142551033055	0.491238681763368	0.452747513399355	0.485698237596576	0.480928072363955	0.496754844314988	0.444123915917673	0.378934347360191	0.563094303308055	0.469876436744021	0.463088571383751	0.383864677941185	0.43048821634029	0.49672882398364	0.46652089072234	0.439251672380341	0.420790054290516	0.445386560285656	0.474301074786563	0.538339000856917	0.418095345032636	0.43048821634029	0.515009062857083	0.472630752613281	0.459030835673876	0.478355120843342	0.457561411547242	0.446259023136271	0.489555978852816	0.442072795502615	0.454261704178712	0.421933533610253	0.468503657924241	0.544752649024028	0.424596593671812	0.570404800199847
B_cells	0.580563043762226	0.494944621074282	0.360247825676256	0.379988798492464	0.361069817824915	0.333171635127383	0.45179572692838	0.422316124728174	0.516308439659717	0.338189394091105	0.38243765025678	0.396148698227162	0.396008926622615	0.35816518663353	0.379339631653174	0.337441852091139	0.380660961717043	0.322222132519131	0.459540645457975	0.340577919239927	0.353929119962502	0.581197664648238	0.297528171521465	0.427534168041494	0.382303117865643	0.375029008570296	0.394416427103027	0.385839856511844	0.326626024681987	0.300268108830124	0.337289213256974	0.380227637274107	0.423855659322928	0.343341655648673	0.375029008570296	0.604660223961499	0.312362849783704	0.389297826744756	0.367344274104752	0.323382690007164	0.353316880163282	0.340799521972556	0.335398927806046	0.367032717635463	0.447349764659207	0.363947324678589	0.374678058336772	0.382057124113985	0.382264027079101
CCR	0.517821299966045	0.550123554975128	0.467832636278869	0.520814934987511	0.436637600907907	0.410623141114712	0.57063338814194	0.493222833961195	0.535076249099412	0.420467061339547	0.53070595525698	0.462252523683837	0.470942984962212	0.477519495006955	0.471828861379534	0.445578059590398	0.497422093550316	0.449769302931124	0.500669132934377	0.451459743730781	0.440944320690355	0.546952456927957	0.452687771285534	0.480439644017307	0.412145735796737	0.408834459790079	0.513527048423125	0.448139426008834	0.409961424887528	0.444152428447267	0.440076266221361	0.476621804516287	0.499031395054431	0.422627439081501	0.408834459790079	0.539857292413335	0.464477228207532	0.468487273422615	0.455898117501379	0.442709976143619	0.465133482323205	0.418517299524267	0.450178780212923	0.429010655306081	0.474052996995304	0.486676670081313	0.524310558966118	0.420248303974579	0.505683169627122
CD8+_T_cells	0.783817818751286	0.709912593928856	0.664887693988989	0.488007540282007	0.457754216347649	0.338350643636458	0.886319299686943	0.557272975205271	0.855497838213912	0.235423059546796	0.558314560692839	0.486161093281319	0.583833405138252	0.517219278728797	0.384937921807676	0.326703824093654	0.507276871802013	0.464713901196398	0.721085965522766	0.395637845452692	0.393365295297998	0.786753196034432	0.377552133804922	0.751433979046903	0.356010252130223	0.310511904241462	0.412776661202672	0.835376300385896	0.448379946959538	0.29346777808126	0.429110615439532	0.48005361474058	0.87453044575947	0.346730672331891	0.310511904241462	0.723973998011022	0.434744646031377	0.505099011237098	0.467365209710207	0.401650634403652	0.473235964276499	0.428258409131522	0.413628867510682	0.464619211606619	0.759861352537225	0.550692048715638	0.568493691594071	0.320075552809131	0.57024544900498
Check-point	0.565861865792703	0.575710975686062	0.46704708309182	0.559053787801136	0.440137861047791	0.388647890316185	0.637793065628747	0.504598533555845	0.588526917891602	0.396950815137646	0.593797426982588	0.454987639969455	0.498870277012606	0.456128287441449	0.48105562932323	0.418377888845291	0.486725872435882	0.463303452847943	0.554726082802915	0.435401695126122	0.416551784491291	0.59514011991239	0.407540563998656	0.508715078512732	0.377479848994047	0.365364831822029	0.482250110814446	0.474685112985793	0.395504044818542	0.40429917362204	0.433251526254293	0.470411475139048	0.552857053912686	0.408824675499484	0.365364831822029	0.569225763497743	0.454193371270613	0.448831186855445	0.451984876699486	0.458808744541262	0.424455021730816	0.40054763438689	0.438635369053606	0.412625141366951	0.497296326407112	0.494411973871249	0.557967371817832	0.43942781474916	0.53347759668552
Cytolytic_activity	0.759349002507131	0.675861483310882	0.66629891645527	0.589127578863034	0.544082688375689	0.412957632495382	0.851686321737545	0.558620279518219	0.76844121988581	0.39153958414176	0.61843448323529	0.553697651770298	0.586511257095248	0.503549336354294	0.523865953646951	0.426879700613086	0.546850432162706	0.505543277799458	0.679426748215589	0.479350574240018	0.387859047259249	0.784435422947977	0.457829556161196	0.685588964323371	0.414873663803651	0.358626246129389	0.450040358683042	0.727648471377333	0.406212205652005	0.333434669421552	0.52752475520147	0.495212742753215	0.814699217578711	0.34692897144601	0.358626246129389	0.749839490582771	0.461333400031208	0.579336793029734	0.534330045284038	0.453258076578752	0.490933035376359	0.41295747876995	0.413842060311791	0.46736580218995	0.742243245397798	0.548036712422732	0.577595224724046	0.452914972180876	0.632436201020138
DCs	0.387033006773005	0.364092653794886	0.385905536402489	0.353714235943481	0.223210261034652	0.251808076803812	0.670495505709829	0.332653789362271	0.362694200211015	0.195296427769166	0.598750627976452	0.266228340367288	0.428124863624772	0.272170140772977	0.384342107230807	0.321403770603832	0.294358409258663	0.309017549653382	0.409525856622251	0.216622898931922	0.279516601445269	0.457083643812423	0.301781643498442	0.395850509465276	0.246562901429217	0.26429463014776	0.269908314739586	0.249665755620097	0.284676918854167	0.246902030618726	0.364745907861028	0.350784796315929	0.510422045557147	0.293854064701692	0.26429463014776	0.366948093343086	0.350393833813197	0.249138592694971	0.319982692223295	0.323343904389013	0.266698430447959	0.282768642434905	0.318967711852947	0.276659190369394	0.275413071723982	0.298200533446258	0.41872045737226	0.247775493753207	0.404955706447968
HLA	0.814045420624226	0.841040484790959	0.809446704625109	0.789889230284724	0.648855405699676	0.696466081986007	0.906711056259064	0.808398679749143	0.898968026504996	0.693161444837268	0.831126572375977	0.771899621325278	0.782840314552491	0.706633736565056	0.773163165063264	0.746718534008039	0.7548498256807	0.748672247614789	0.872022398054141	0.654891235980731	0.75032292974538	0.850414375225911	0.749181954793819	0.776848965607165	0.644208274723877	0.644031647822172	0.775065870406692	0.805068766492753	0.72122754486752	0.791050169476104	0.753940730627724	0.788119785587897	0.792871819397632	0.722319483006693	0.644031647822172	0.853996928999527	0.798740809652452	0.742129564890744	0.817225538393642	0.744667121596442	0.718235572000738	0.727678369608893	0.738456490766518	0.68831207657373	0.795816392191992	0.803036307265919	0.846160362536915	0.727507420760415	0.8702366519274
iDCs	0.45537020616919	0.336418125900835	0.222884340428652	0.294396260207896	0.178118494258474	0.152475073637448	0.561412168615614	0.295043318886982	0.376721907749584	0.19264400632565	0.271226808814625	0.222093824586582	0.234037099768382	0.240125550555606	0.290106565508981	0.250994048467606	0.324792027930506	0.154013279491544	0.260598744736837	0.184606719168808	0.191958028800994	0.40424368884988	0.22917196656615	0.27612568036351	0.155941386311931	0.129024692289121	0.35687738544763	0.23112549007334	0.165178936752464	0.0866255726806318	0.165626453317433	0.39283020884001	0.268092358847959	0.208870750113639	0.129024692289121	0.323621795843727	0.20847822351035	0.242302918038317	0.359419765383532	0.228750712499894	0.268593888701569	0.139133248443685	0.152204325217868	0.205940071484965	0.245631622029505	0.322428113527044	0.338574410927803	0.23220956639616	0.305656553279932
Inflammation-promoting	0.694473689628002	0.653331917642972	0.566786008683139	0.550161887217743	0.540039284455904	0.427176501021875	0.749657671960536	0.564695509155121	0.710936268709501	0.416707579678439	0.593160998431585	0.559192237934403	0.545706904809265	0.567754891417381	0.530484417617078	0.461470027757324	0.545478988432163	0.528609304040999	0.665817021648103	0.447500814298215	0.421621331809657	0.652139345397022	0.480570595737426	0.633904905949766	0.439062209759127	0.400490103501674	0.431747043328098	0.635236859047253	0.458615437040778	0.408845397819911	0.505004885243753	0.531207131959069	0.716980732502203	0.417063835669257	0.400490103501674	0.70218670751388	0.450532233675069	0.495716852306192	0.554001873855009	0.502513873217549	0.507788122717847	0.442691438635097	0.439893185747669	0.458194320958103	0.688768040166139	0.554636467056003	0.570550808321804	0.422538092467062	0.61723328000712
Macrophages	0.671214538255843	0.788861136128893	0.621980703894133	0.811005739508956	0.522211718379797	0.574766630139356	0.775642414975155	0.720538517961259	0.755455883212443	0.651812200275103	0.865248462196181	0.620565910992139	0.691277390526276	0.558926008521356	0.709344278530188	0.624581521725719	0.557359805307515	0.566804185643177	0.76571452979451	0.540114824648482	0.634685414511333	0.780699003141544	0.597632391108504	0.653977801359484	0.515249795581056	0.512098793671153	0.618942833742831	0.616758648992206	0.570167718480277	0.589094139790128	0.656497180197685	0.616370018936529	0.723132514095194	0.62110808139482	0.512098793671153	0.667226327784917	0.663568825261207	0.548687496374992	0.653503112057901	0.585998080977952	0.584523859077147	0.568356492947895	0.691794941940852	0.580724541074377	0.640852120966041	0.610454730925153	0.728148127875953	0.621520345829566	0.721263236099764
Mast_cells	0.226303773062032	0.21542156774412	0.178757391415357	0.333761967623918	0.208031572840507	0.299304058837848	0.227664893573852	0.247879825839902	0.193651016163452	0.125211148453367	0.249144684736079	0.139560207832012	0.388220946731833	0.161401789326329	0.228546996634189	0.198428535821779	0.140149703401661	0.134055039281737	0.296416982129398	0.119914722207368	0.204043219849012	0.300916693158428	0.123990442580211	0.30518367513154	0.282451455116048	0.175708434307342	0.280718012353301	0.134947672828495	0.340800796032619	0.25283012903142	0.19573420254089	0.317410696267505	0.229378528364236	0.139805146825456	0.175708434307342	0.238897343843365	0.257475645664689	0.311437976241601	0.166501011964502	0	0.20825854998782	0.127196759970848	0.279799206663309	0.226774849495271	0.239126612233149	0.2254465440532	0.275192775350948	0.36199501166277	0.171190274976315
MHC_class_I	0.973861588152529	0.971484264165158	0.961100022154712	0.96098765626694	0.910120273899227	0.938999572321451	1	0.945854985663066	0.994483425068792	0.967680243299912	0.983658620839372	0.952164560477867	0.961559098577395	0.954693841641207	0.955223135280201	0.94811011474565	0.961507405042092	0.976887301927791	0.994162247303969	0.941379978280911	0.957327399324857	0.978320351167405	0.930315592894798	0.982721542365278	0.948090783318024	0.910079788922146	0.951180614349725	0.987987254390168	0.957534969207539	0.956266065987184	0.929051743153334	0.957389737791259	0.983202567901695	0.939509137216478	0.910079788922146	0.981873508335521	0.950568277096732	0.900995971768292	0.979937754002424	0.962886649884885	0.917146966389961	0.974000036796373	0.944476920026769	0.941943409661652	0.980459128013782	0.986217668262543	0.972584468959473	0.91188062738213	0.990410690541746
Neutrophils	0.61572653195563	0.682510137066411	0.615321306481008	0.693404699090278	0.549310729908419	0.464619149134898	0.603250227012888	0.599158708330838	0.681961491712139	0.456853297142204	0.641216117387333	0.584880951727102	0.578061695311997	0.591730483139447	0.606781143153882	0.567778099907701	0.623468285384495	0.538247790300998	0.57047151586792	0.543417068691085	0.552108546708107	0.712620154875074	0.574242269806318	0.588337989435672	0.531318862396733	0.484113451276792	0.603785878646346	0.559209723557626	0.458065629982254	0.464109189740473	0.543764789017419	0.588866813156357	0.597159125357165	0.541782244253248	0.484113451276792	0.684482750743458	0.560638017327181	0.569772013810069	0.49141284788619	0.53183873766425	0.573046703739758	0.553611911156866	0.574197998214182	0.498921736944029	0.579672739340097	0.527115657674789	0.659978530202608	0.503746417446313	0.648025061827696
NK_cells	0.410170027937488	0.320757018523549	0.326599510834748	0.314130541810185	0.359046901719166	0.265956895933968	0.384466676074544	0.332716852341785	0.398526308632291	0.176008270237205	0.30610005277152	0.326992571753706	0.236319366666005	0.337045845808935	0.317280971901111	0.216536789347979	0.341921643104043	0.320506083094944	0.248692216029168	0.268539261959226	0.213959922186768	0.34242012065101	0.30992207273055	0.288943305725391	0.244895388400703	0.245233749830923	0.262140666923989	0.306491872228815	0.228924269452048	0.185948207256727	0.283315109313064	0.173308837587466	0.358767955108421	0.257683851265576	0.245233749830923	0.346323425008596	0.25979619632129	0.387566600161731	0.268102648842888	0.294833801856689	0.244220344891266	0.278496414971578	0.207308506962918	0.303709654838306	0.306837759201568	0.27093152118508	0.305694835433989	0.285449156078705	0.324187766441466
Parainflammation	0.74694046424093	0.768174684461963	0.751392962201668	0.773122388163392	0.678903284451939	0.62881631845746	0.804171703442892	0.738859668728373	0.802061754769271	0.686460503863927	0.777516104903606	0.683177110973739	0.730955575220942	0.682915406158111	0.737847911572687	0.728011088293721	0.721221793567758	0.741504483859376	0.774075745299697	0.622299347148121	0.64899079600747	0.763037599216703	0.68980376768881	0.708489464468716	0.61220885586994	0.605509647066367	0.721054586992778	0.647188170038942	0.628795224442488	0.696604194962827	0.706671971204979	0.704925123923671	0.746269612703227	0.65913392536688	0.605509647066367	0.821819945703141	0.726693914585861	0.673007003023939	0.683913285797369	0.659935695721333	0.730916710661807	0.631998838707288	0.72153245351214	0.692383584692077	0.711699268600473	0.713545217866824	0.770092245457724	0.640066661689716	0.782895911599725
pDCs	0.47627760590587	0.465890190415257	0.394765257783378	0.458751060838728	0.341522419375139	0.321266166113306	0.51123713968771	0.388494308638326	0.497397944857607	0.321679635537542	0.445164878504525	0.347597604216793	0.383296703377642	0.360703402736374	0.419524692720345	0.343749199685637	0.42452213306287	0.358020999166441	0.461231875787284	0.396641308187824	0.336318456036457	0.464453350865777	0.31859425023918	0.411934895237343	0.37026530059462	0.289443596434164	0.377496937770044	0.405655268688314	0.313111091938005	0.272633706935353	0.350763754378489	0.369285389732606	0.482963631489383	0.309582568571944	0.289443596434164	0.528105454659207	0.337541071236436	0.376720210550617	0.35993602921092	0.357203405816913	0.349317694165895	0.32108619559172	0.331863706404485	0.325889326832737	0.408765179771496	0.43498696916285	0.444875733298767	0.374367212370407	0.42492077595133
T_cell_co-inhibition	0.552465527267218	0.60398879809058	0.480934403040515	0.574516565740913	0.394641945745494	0.345598802900733	0.727140305567115	0.481721646179407	0.619130674951826	0.366823913197997	0.595604784527834	0.413845727712168	0.467138057623745	0.452014549343515	0.467891978849073	0.390224382066462	0.475489075250881	0.406436069170825	0.641912848048562	0.429404814657235	0.377232420107198	0.613668400294514	0.364341972037201	0.50257232461174	0.325470441122575	0.321936495162771	0.423259450757609	0.511459007976537	0.336950418199297	0.288125027081573	0.410691210825509	0.410742025845551	0.581117599059132	0.35906803293995	0.321936495162771	0.590726271637075	0.42759261862799	0.425677756868633	0.387986666865563	0.422242622855297	0.385574343622419	0.350413134047205	0.383337978491679	0.389639459229471	0.514583456443468	0.462124553971435	0.532047560199002	0.453609504595632	0.501698648775016
T_cell_co-stimulation	0.609563205515605	0.565615693544033	0.442280516775888	0.548600649702326	0.422447630034578	0.353120049350998	0.623801158975223	0.476259821019614	0.564717852794386	0.36066587232028	0.586621169748628	0.472827323893096	0.5053488244966	0.422142108265092	0.472071998085649	0.391743663550415	0.453488401859183	0.458598496229856	0.484115618236738	0.386487294742467	0.374556927588762	0.646971129973196	0.409159933660638	0.479838307546419	0.309339030207626	0.353794073825149	0.408599427988699	0.465289319938436	0.367036335544979	0.311230038836943	0.391634266931166	0.477819161903566	0.540333194789864	0.376611890841101	0.353794073825149	0.565416722718046	0.410674966211113	0.372276530219888	0.393700047834911	0.444721390192118	0.405274560754062	0.370290843585643	0.362571338598583	0.372212990670274	0.506352454007716	0.453205070222722	0.578837397764082	0.388593465653011	0.544620488745085
T_helper_cells	0.872778688348561	0.947394085094333	0.858906663445952	0.939298125168237	0.508791905238475	0.570671552158985	0.962544419458957	0.82903209787071	0.932385785114377	0.599977980195554	0.930539338113689	0.800483186552372	0.854977045470128	0.720375793599424	0.854361563136565	0.746841533942626	0.912737695235256	0.67340975706909	0.924242480393392	0.772123654413592	0.757399423202973	0.94763080906878	0.763033453794818	0.796600913371437	0.497949947208791	0.491274331129379	0.773875411824501	0.692679088589096	0.575642755622378	0.47915406363768	0.788504953445341	0.773070550311381	0.875098583298144	0.659727111346039	0.491274331129379	0.950566186351926	0.784622680264406	0.93300126744794	0.643677225878516	0.725631065832153	0.889065297790531	0.576163548366162	0.841862537285751	0.741254848145671	0.818426863815473	0.780787751878361	0.896545775383064	0.837459471361032	0.874861859323697
Tfh	0.645238117870442	0.570787971839988	0.307458860968683	0.319431214776413	0.204263021365188	0.180002467459151	0.685740848724579	0.283825555891218	0.521148871499875	0.209460287606281	0.487001841330501	0.346489084273695	0.352086525137237	0.403757726723534	0.295329261942985	0.204367586805919	0.283438330024497	0.362545355166898	0.604431231206285	0.355816156762303	0.270428515957157	0.553496826553717	0.1902496483937	0.465762422687009	0.194788282289984	0.171694126517154	0.217970694285802	0.503574417348546	0.295251475742237	0.150184768146147	0.241647352448749	0.368860448952678	0.432247065452048	0.276736368508291	0.171694126517154	0.635181773812088	0.192914927880535	0.27689787296806	0.290461701225762	0.33864274567345	0.339998041139225	0.22466496575592	0.250831861390892	0.289714057298728	0.503285797899176	0.307225234061017	0.302220202721391	0.260062821302036	0.379818427510774
Th1_cells	0.461370205687634	0.488098499034012	0.375585657519723	0.423914466646129	0.3225879836022	0.302946458085038	0.567431697788096	0.386709900961718	0.536812651061404	0.265617509147005	0.45949845853393	0.399409826795966	0.375893783293219	0.40930449357856	0.374360607673744	0.307071439524857	0.363111485717679	0.354843677711747	0.454335756961974	0.300135823471676	0.299166218452232	0.528838100290936	0.290365775521329	0.403148567956019	0.241277176640213	0.26758709567874	0.326966640373573	0.404693439431129	0.249859692376572	0.218137186575061	0.295678295340124	0.343214785992416	0.50975918971518	0.227869368028367	0.26758709567874	0.469562979079662	0.29270150372187	0.340402748288932	0.346780983639571	0.337110293742447	0.322720133182891	0.243546284439141	0.276611530925654	0.319705002751989	0.441743159494425	0.358579586163765	0.438892453107698	0.299374437528897	0.425392456204643
Th2_cells	0.475125955750285	0.430037072305615	0.384229216090751	0.453240851049888	0.355542958532906	0.343014882371707	0.47042874030387	0.413422666470976	0.44706850256866	0.323441193758263	0.404117797996653	0.396618962580325	0.430684933648159	0.365696503568053	0.418344696938884	0.356246497086487	0.328180161651465	0.409203100674202	0.478226491311287	0.309107645077085	0.336334039417181	0.442732619548598	0.354811309057482	0.474382425670598	0.352545741322634	0.350971713415417	0.347531003695087	0.421822199386193	0.355715907569149	0.468523666437944	0.395295689937514	0.352998717794144	0.454751793709732	0.334241478829807	0.350971713415417	0.408827175359862	0.360428360846443	0.336770133625141	0.34644740530752	0.372399722591785	0.341990506235713	0.366612699609003	0.336978476220543	0.367855653467841	0.416551397568188	0.387738776002306	0.438029852028101	0.322963432448501	0.41384301258707
TIL	0.715858051212551	0.711105341089193	0.576407936817623	0.670210995425195	0.473516864129522	0.421605481020568	0.725664221640243	0.579133960954348	0.722384865432141	0.414922201316863	0.699504000852575	0.541198921246222	0.568721992251048	0.531041855390396	0.545569698366437	0.479109694543924	0.542547951684707	0.48409463678309	0.646170722483556	0.509445710102655	0.47503788564013	0.763661166536198	0.472804684900716	0.567426647030691	0.398642404896842	0.389117938263798	0.527106909840433	0.579617615458935	0.422174400162874	0.387489297196093	0.491987507737469	0.546629775628943	0.670698484239387	0.433072956603947	0.389117938263798	0.724336342254516	0.511896131139054	0.531800092680348	0.498151348709108	0.492634461174623	0.479964305490744	0.426084073563365	0.488459150232477	0.465442824518779	0.610679980287637	0.572895281363128	0.623366426696085	0.454049900618845	0.635086247487219
Treg	0.62105795000681	0.646571975994606	0.596451072293526	0.652523242458505	0.589610614799492	0.589267180844463	0.674178808270725	0.623695979316553	0.657659437817117	0.581737148473218	0.649129118322721	0.605582723285496	0.6349217241139	0.570582759423555	0.63175182997579	0.582750582315735	0.581171357519464	0.567614287659413	0.647827318770478	0.544569941425849	0.614693431355846	0.647087474787571	0.585745713775504	0.617739161811657	0.557231421936577	0.5886651632779	0.610293074260891	0.613737387007007	0.582781193613079	0.59930849206965	0.580483966239103	0.60472873864319	0.616437606548013	0.595277518976429	0.5886651632779	0.635503836220656	0.59077963017822	0.560827635430351	0.596725214199012	0.580710814239757	0.586538750536126	0.564969149462318	0.599716051260832	0.597992234225214	0.62701443591504	0.632569917839712	0.633387724664698	0.538667669633743	0.637147470902853
Type_I_IFN_Reponse	0.704886397453366	0.682955559888512	0.776218984231832	0.722654026222679	0.656454049044275	0.638505781742493	0.797803631124244	0.665512493305468	0.794799226228689	0.777765083089254	0.646640137410817	0.660616239352938	0.651210509694021	0.687746392270099	0.76924923801177	0.780991059753939	0.659511041709956	0.776193316777718	0.682070759915385	0.671164165940123	0.569630496203804	0.738095313825674	0.691421383510184	0.691874563846098	0.640812194640862	0.581162398774298	0.683585526767595	0.589431470269021	0.701658627335102	0.644123138924312	0.703372913314546	0.672252259701996	0.724799674748794	0.635582993392928	0.581162398774298	0.870800039676339	0.738694489347974	0.677388640279198	0.655231709990109	0.652647852453268	0.704265151601366	0.619612006978299	0.703349099435422	0.69467899660967	0.690345437969596	0.709242961222122	0.759273448687159	0.674909318262184	0.777198474392272
Type_II_IFN_Reponse	0.659896780138289	0.61003659940041	0.657480978881488	0.613844790669084	0.625183362720583	0.600957697853633	0.619262095130276	0.669508131627554	0.662684656259703	0.576775743673728	0.603364019976687	0.592001788236092	0.617759862438026	0.667113085602274	0.579060598864239	0.520497225979862	0.683415554810135	0.603153737526202	0.512822043302219	0.629008208165607	0.566658672210977	0.543759643492618	0.607867225854848	0.623844740576163	0.589447547246312	0.587514958813832	0.545696011512684	0.41925597078078	0.575709503230576	0.510933890841933	0.525402851839597	0.575707366956147	0.584239243978583	0.610543499923102	0.587514958813832	0.661039203340166	0.53268598067785	0.706385303985529	0.405267557843374	0.537124017942534	0.52304160958988	0.647140624011416	0.643841470710246	0.559939683883628	0.555933675645445	0.550503506038137	0.594593226165596	0.691964220272258	0.624521075087229
[truncated: 191 more columns]
