# Supplementary material for: A necroptosis -related signature for predicting prognosis and immunotherapy in hepatocellular carcinoma
Source: Front Genet. 2022 Sep 5;13:919599. doi: 10.3389/fgene.2022.919599 (PMC9484537; doi:10.3389/fgene.2022.919599)
Supplement: Supplementary file 4 [file Table2.XLS]

gene	conMean	treatMean	logFC	pValue	fdr
TRAF2	2.172885774	7.70419682085562	1.82603222474417	3.24867399963272e-27	1.06123350654669e-25
BIRC3	3.465971884	9.33517115213904	1.42941652184819	0.00109749143644095	0.00141518632593701
RBCK1	10.94291758	29.7040343903743	1.44066145257068	2.63112155408932e-24	2.86499902556393e-23
RNF31	1.060267508	2.22022637641711	1.06627847656353	2.33874048379328e-13	5.33015273050562e-13
SHARPIN	9.96384326	29.6454760909091	1.57303773383427	9.6903389061077e-27	2.37413303199639e-25
CASP8	1.376885276	2.83142406390374	1.0401194815184	1.51864719032031e-15	4.37727719562913e-15
CAMK2G	1.382707052	3.21962130935829	1.21939547759871	1.01975933889319e-22	6.24602595072079e-22
SLC25A6	53.0046222	116.162181016043	1.13195036754064	2.29114821028008e-17	8.31601942990548e-17
GLUL	58.1799336	366.945152454278	2.65697088353456	0.000190569129168115	0.000255832529568154
PYGB	4.35291446	18.8216340909091	2.11233831320397	8.69859697468355e-26	1.2178035764557e-24
FTH1	139.0992968	286.486354385027	1.04235129716973	8.92718692746814e-17	2.76243386980037e-16
FTL	6020.63136	12148.7917863636	1.01282615320648	7.27628594777353e-07	1.13186670298699e-06
PLA2G4C	0.98418887	3.41836271417112	1.7962983794894	6.41881054300938e-16	1.90619222186339e-15
CAPN2	4.52056264	12.0895961283422	1.41919179974128	3.60276847068384e-17	1.26096896473934e-16
DNM1L	2.253030742	4.94166185561497	1.13312929547974	3.28816805197033e-20	1.61120234546546e-19
PYCARD	3.24194386	9.7974317526738	1.59554451003013	7.65491369297695e-06	1.09348902445482e-05
CHMP3	2.053974962	4.19803901925134	1.03129698074097	4.04327092901798e-17	1.36634672773711e-16
CHMP4C	2.54545884	6.03191047387701	1.24468927871336	2.36761392571236e-14	5.80065411799528e-14
TYK2	4.67596318	9.5373099197861	1.02831882939413	2.85092404742533e-23	2.32825463873069e-22
USP21	1.207900942	4.41381250614973	1.86952320040677	1.87391452230568e-27	9.18218115929783e-26
SQSTM1	29.986829	99.9175671818182	1.73640937984225	9.02019222791956e-17	2.76243386980037e-16
HSP90AA1	68.1894966	141.949685748663	1.05775821567356	6.55147822215959e-19	2.67518694071517e-18
HSP90AB1	114.1781854	354.406515106952	1.63411808610727	3.53059156062596e-26	5.76663288235573e-25
PARP1	7.88800852	20.1003440775401	1.34948718254469	6.81749493360993e-23	5.13934233456749e-22
BAX	7.3216181	21.1009946256684	1.52707657515942	7.51766867929754e-23	5.26236807550828e-22
H2AX	4.02699888	18.1563980989305	2.17270105025537	8.34754003650861e-24	7.43689930525312e-23
H2AC20	0.773440302	2.44770238770053	1.66206630701535	8.38574867588439e-15	2.16264044799124e-14
H2AW	0.2874970602	3.02403821751337	3.39485726334687	0.00790686225557436	0.00933581326561792
H2AC8	1.386415784	6.17680175385027	2.15550004331096	3.0125667932991e-10	6.0251335865982e-10
MACROH2A2	2.878341688	9.0595544226738	1.65420223114359	0.00134930382857428	0.00171729578182181
MACROH2A1	2.37890902	5.95371394919786	1.323489810059	8.14172816125516e-24	7.43689930525312e-23
H2AJ	8.9828964	20.4419428449198	1.18627971910728	1.64908635944083e-13	3.8478681720286e-13
H2AC11	0.27431819714	1.75653736500267	2.67881203292265	5.01151453948681e-08	8.46773146327082e-08
H2AZ1	12.33516984	45.2605161203209	1.87547545631994	2.28804973571427e-26	4.48457748199997e-25
H2AC6	21.4803383	50.5263484893048	1.234019206047	1.59383720367029e-07	2.60326743266147e-07
PPIA	28.5554542	70.3597921925134	1.30098488968988	9.80859126529544e-28	9.18218115929783e-26
