# Supplementary material for: A necroptosis -related signature for predicting prognosis and immunotherapy in hepatocellular carcinoma
Source: Front Genet. 2022 Sep 5;13:919599. doi: 10.3389/fgene.2022.919599 (PMC9484537; doi:10.3389/fgene.2022.919599)
Supplement: Supplementary file 5 [file Table5.XLS]

id	TCGA-DD-A11D-11A-12R-A131-07	TCGA-BC-A10W-11A-11R-A131-07	TCGA-DD-A11B-11A-11R-A131-07	TCGA-DD-A39X-11A-11R-A213-07	TCGA-DD-A3A5-11A-11R-A22L-07	TCGA-FV-A3I0-11A-11R-A22L-07	TCGA-DD-A3A4-11A-11R-A22L-07	TCGA-BC-A10X-11A-11R-A131-07	TCGA-BC-A10U-11A-11R-A131-07	TCGA-DD-A1EJ-11A-11R-A155-07	TCGA-DD-A3A3-11A-11R-A22L-07	TCGA-DD-A1EB-11A-11R-A131-07	TCGA-G3-A3CH-11A-11R-A22L-07	TCGA-EP-A12J-11A-11R-A131-07	TCGA-DD-A3A8-11A-11R-A22L-07	TCGA-DD-A11A-11A-11R-A131-07	TCGA-DD-A39W-11A-11R-A213-07	TCGA-DD-A1EC-11A-11R-A131-07	TCGA-BC-A10Y-11A-11R-A131-07	TCGA-BC-A10R-11A-11R-A131-07	TCGA-BD-A2L6-11A-21R-A213-07	TCGA-DD-A39Z-11A-21R-A213-07	TCGA-ES-A2HT-11A-11R-A180-07	TCGA-DD-A118-11A-11R-A131-07	TCGA-FV-A23B-11A-11R-A16W-07	TCGA-EP-A26S-11A-12R-A16W-07	TCGA-DD-A3A6-11A-11R-A22L-07	TCGA-BC-A10T-11A-11R-A131-07	TCGA-DD-A39V-11A-11R-A213-07	TCGA-BC-A216-11A-11R-A155-07	TCGA-DD-A113-11A-12R-A131-07	TCGA-DD-A1EE-11A-11R-A131-07	TCGA-DD-A1EL-11A-11R-A155-07	TCGA-FV-A2QR-11A-11R-A213-07	TCGA-DD-A1EI-11A-11R-A131-07	TCGA-BC-A10Z-11A-11R-A131-07	TCGA-FV-A3I1-11A-11R-A22L-07	TCGA-BD-A3EP-11A-12R-A22L-07	TCGA-DD-A11C-11A-11R-A131-07	TCGA-DD-A114-11A-12R-A131-07	TCGA-FV-A3R2-11A-11R-A22L-07	TCGA-DD-A1EH-11A-11R-A131-07	TCGA-DD-A3A1-11A-11R-A213-07	TCGA-DD-A1EG-11A-11R-A213-07	TCGA-BC-A10Q-11A-11R-A131-07	TCGA-DD-A119-11A-11R-A131-07	TCGA-DD-A3A2-11A-11R-A213-07	TCGA-EP-A3RK-11A-11R-A22L-07	TCGA-BC-A110-11A-11R-A131-07
aDCs	0.792375511725029	0.687592027432736	0.577745772825804	0.568086501538302	0.567158685864244	0.614358271499492	0.578276398389327	0.598448803497446	0.726238570352107	0.614316117392289	0.633027771087446	0.583447775982472	0.620341114336843	0.682850603575447	0.590991512253726	0.608233122521562	0.58520389226205	0.566870394905439	0.637171999567517	0.616285997749334	0.837747373216255	0.550478181747757	0.805225145364049	0.614712891626095	0.65138800199981	0.62543626889223	0.559627567426587	0.615473890423037	0.581854977886571	0.579024307856348	0.574012249736167	0.618507355828594	0.700507727567089	0.648557826868631	0.620400929121695	0.695485028860244	0.607132080489253	0.657343007268991	0.585247638945143	0.804510108915619	0.635091363692254	0.595723313961546	0.587683214477631	0.650010429023751	0.555080626273866	0.594500555554938	0.696892762480344	0.598554758705659	0.625565683976294
APC_co_inhibition	0.83888218821463	0.811319975241848	0.782262045499976	0.785178656728873	0.729117291597156	0.792194999110668	0.830401204250141	0.802087259328688	0.814315507610642	0.810136440535553	0.859877278584618	0.810372572200471	0.830054075940164	0.840229299441731	0.796569020875028	0.840284238536609	0.785139855648465	0.807705042578136	0.814710687253155	0.869415185339881	0.868798617849439	0.72950523913997	0.84847057641053	0.807954388785574	0.804042558165356	0.790945298071395	0.723152348297086	0.817559904419969	0.781782218892507	0.819179383582104	0.756876948644935	0.826081946130258	0.819600580699542	0.836551307556087	0.789410656884731	0.811634025782093	0.787898149494295	0.822243978967722	0.808562427386123	0.855110294187774	0.8256712775254	0.784142368345781	0.816421306835763	0.84138825866348	0.797023885522468	0.825284490983788	0.797513660158241	0.773434499859423	0.855622827052948
APC_co_stimulation	0.750060155669197	0.717774173574028	0.722057219182641	0.694314202381593	0.697996616035168	0.662451730795353	0.70702319745938	0.692409701700671	0.698467199870077	0.703104640219304	0.726967863645795	0.695915550970764	0.713048621442895	0.73125765539488	0.682101250806197	0.727115635672666	0.702188696634771	0.715982996816215	0.737313103478985	0.706839167949403	0.770763559661636	0.688449277244245	0.766333441991329	0.728198928515351	0.74444295503734	0.72575304585136	0.610602859899865	0.705323858918581	0.698326133892601	0.696039902500831	0.694833150558672	0.729082772273264	0.735577926484329	0.740060931399233	0.709920219573342	0.713018743413331	0.715281660768513	0.752271337835509	0.673926679268121	0.748830508182276	0.708318235568779	0.722568237341388	0.704633038050374	0.726822735575458	0.686211883238265	0.689092385795594	0.704237223858843	0.671428890638625	0.72277395071184
B_cells	0.795202232979419	0.708133224027045	0.749205336248845	0.712468081118828	0.639462092265009	0.642974733842842	0.742762007893236	0.698172439757338	0.658533798684707	0.705709720772754	0.670221353782736	0.708616259585321	0.764051317791546	0.685204680311048	0.6565445416945	0.752743433719397	0.667507012352289	0.707320005143316	0.698508592035626	0.712631454695433	0.785242501932245	0.699772853793233	0.743699083780625	0.706119692242221	0.750651602333748	0.697302338876621	0.578497780765773	0.712256206103112	0.698539327458488	0.716781893007161	0.653022019245354	0.798736563736381	0.713003164678987	0.719938900995614	0.713233178532625	0.674024130576995	0.762506020476705	0.763820362445647	0.716402032378746	0.761776718510619	0.692966046663599	0.708951656540436	0.705459878148854	0.721888952042482	0.654735197718317	0.710547818792303	0.730554383290505	0.684590424706709	0.713632905319109
CCR	0.735903784961638	0.707785165577898	0.706343675277691	0.682893518268971	0.684405926262885	0.694534147117493	0.710745645168427	0.707682497359051	0.721954212210148	0.704912944645196	0.716202483640808	0.707986352142366	0.717671692805934	0.716399586856219	0.705456732322376	0.721909040766566	0.689130573652429	0.700130967025755	0.707019515608122	0.714424651037176	0.746164562866087	0.673433512666253	0.7370656431255	0.701882787079859	0.72924973658647	0.715668201566872	0.654026886489123	0.719255189860716	0.70455065140548	0.710088684960785	0.696143533269096	0.714113675264224	0.708275204273217	0.736167207581395	0.701512683342226	0.708075529417069	0.700522626560375	0.730015803009887	0.687275736425712	0.731651993364002	0.714079651829697	0.704572165075775	0.715198857450876	0.726715399617196	0.704774279601029	0.710146425696519	0.700555651352968	0.693697852482717	0.70940859621177
CD8+_T_cells	0.893621489429802	0.866488091912507	0.823902128291391	0.808199396111169	0.74875608764952	0.717312136200399	0.83783445439247	0.780142308465625	0.818918050307717	0.805466812815101	0.829290320706173	0.837103199707607	0.908612210469499	0.856231282780083	0.809527200670526	0.835813882236927	0.764208653753341	0.780950537327843	0.803754137368974	0.82828965640057	0.941807324453424	0.736036104841767	0.865968516215367	0.819495356637873	0.881748222572943	0.802541794075648	0.74102018282544	0.788705685696261	0.838546465532995	0.810816518141206	0.754702342850119	0.823921371835729	0.799539801158841	0.910228668193934	0.807198731805567	0.801772052302107	0.7595902031121	0.822266427022618	0.804350687243467	0.9186573406142	0.854961208853741	0.839066041230135	0.846686484788183	0.838565709077333	0.761995646154413	0.7987700593853	0.764401089196727	0.759917343365854	0.790726257851804
Check-point	0.765651079193502	0.72962525724006	0.722438749639857	0.703928647247744	0.686511899010816	0.684095691113836	0.720067200352961	0.703586170877187	0.721569808656835	0.712918056439805	0.745052882890789	0.728708397096756	0.756025523591701	0.74380203270548	0.70867591143909	0.742672261821281	0.707808295854495	0.709657848469655	0.73212974054249	0.725434785207253	0.800883957138721	0.677996027204244	0.761730070267744	0.725470860513961	0.749995435715072	0.713126271388333	0.596738398445008	0.730920716970896	0.713345100740327	0.715064906990059	0.708578033244261	0.745341196035574	0.729265080707934	0.764592057997038	0.723537387817294	0.717913644303338	0.724945630509382	0.752776505685705	0.703444450423305	0.775942233900942	0.739738092006528	0.717324503280461	0.736844163414345	0.747402398653316	0.687508252046678	0.715229411067749	0.709454224032473	0.689138983540482	0.72594627572218
Cytolytic_activity	0.886136040340961	0.885779139497241	0.869447008436638	0.895180780104357	0.830789004548239	0.796631538107831	0.919643509020468	0.875272203802097	0.831088015283736	0.88377348626916	0.887931095694619	0.889233262916337	0.931560134263613	0.889358321299275	0.907924701930086	0.913224105030946	0.886631273544298	0.862554051873527	0.886548341336766	0.872573653199986	0.95983914686435	0.841320437431029	0.908063692254476	0.895822928856669	0.91243139201873	0.904004172410634	0.769749434353973	0.871540908339122	0.884454234314159	0.905857631645068	0.829478240664905	0.882214071098475	0.873352988067244	0.921508651162164	0.874239265194152	0.820751428120444	0.859690829061213	0.903965251246879	0.897671111708219	0.937529922615052	0.914312843353502	0.855424452590443	0.911763835960559	0.897792967739382	0.855333230940325	0.859559388867477	0.897070685640224	0.837203439787568	0.867792343812672
DCs	0.757578276495128	0.694791758446994	0.688327083683932	0.573799040112148	0.658021642665241	0.74398477578507	0.588912255535614	0.677717513468386	0.727498725540636	0.683984080501328	0.698013631548184	0.711348488394967	0.726903345677603	0.744936385896761	0.722066079494961	0.722810926690874	0.617651141375492	0.643522817500457	0.726663615694271	0.726718705358631	0.82042383312271	0.552725078852284	0.748012260081207	0.70892043018989	0.750558072683909	0.703285008413644	0.58848975627489	0.75578669630822	0.712047909072487	0.701222695455581	0.67548910079951	0.722820145590734	0.681754487934332	0.720884402207473	0.692509381586951	0.668582320640925	0.71161382435361	0.7961173840907	0.490782146025967	0.763886338003121	0.733710229606921	0.662961639330814	0.759656780151183	0.737901142824283	0.693845486583966	0.720701913813875	0.701394341890569	0.683404344630879	0.748789615665826
HLA	0.941410710680274	0.923713208016368	0.910021598858393	0.907802004325817	0.838038920998929	0.880569318509931	0.904056818141723	0.897707778755984	0.891553974393328	0.907853580799512	0.934872854658814	0.909428639301794	0.925253610976768	0.918722532676207	0.890756541161147	0.904899954315486	0.876705808156707	0.921834214629339	0.915630189840729	0.919686194958865	0.955823749558344	0.874009108091024	0.935810658893186	0.888904977997409	0.924362708475876	0.907548914829432	0.865685199838633	0.907431699392117	0.898229496930137	0.912588785052467	0.897343198039369	0.900264912204614	0.886879440413671	0.935406810004416	0.910928589569875	0.889490493486885	0.895887636200166	0.917159903906451	0.910815168103677	0.948903999578461	0.932108283603468	0.913728388648465	0.935310934760739	0.922862390885722	0.879370030138397	0.893354710719288	0.837508209349956	0.884421964917362	0.890504829026575
iDCs	0.658288218626965	0.630504397377634	0.647240897956515	0.641382754356012	0.319756217467938	0.334684300073907	0.566624536554295	0.624969377378288	0.571613361660236	0.556409987595642	0.594818151372526	0.628823442719479	0.643583800116045	0.410114451656101	0.391265162301096	0.407212786728981	0.623924272933904	0.618884757138175	0.690984553232691	0.336371482977643	0.790969353952256	0.35857898067621	0.721848753750877	0.642458682874772	0.725078084143204	0.634470315267043	0.345176366448764	0.6566261652729	0.680532019014225	0.551883024496366	0.322596456735429	0.414783455810351	0.645960940185904	0.648152376286044	0.618211295299502	0.27873675154163	0.426817083882741	0.71832386374612	0.402804016788555	0.723435967216103	0.675225941715598	0.59868553696677	0.649640854489713	0.671018877750765	0.576994883948923	0.356467486000238	0.614730564630184	0.62505351175468	0.385541863143248
Inflammation-promoting	0.834921969225228	0.801504817791624	0.774902826617966	0.757250223221083	0.722042821540147	0.665168507954243	0.791144024883431	0.782906183706325	0.748084399999223	0.767496372023924	0.784972750800736	0.797181988441841	0.835522583079823	0.808767310699459	0.759946415480527	0.775330636606878	0.736300624579642	0.771411912893102	0.775885798734107	0.779613605212586	0.858009368220725	0.760200220730799	0.844152000534026	0.790090946247144	0.818599754101156	0.784631100364705	0.687205867723235	0.788262327760319	0.780824375386129	0.771730672315004	0.759385096832579	0.820040331240472	0.786198972496083	0.823908085873127	0.763619024055784	0.799070469171832	0.782038196187148	0.781368650912262	0.74264086153837	0.836897581418966	0.810057055570044	0.788617361276719	0.797267222962954	0.812795725228518	0.768043160255227	0.755252459745895	0.786867199029492	0.761689041704226	0.772892663695432
Macrophages	0.808967169288849	0.771802307149569	0.782397500446392	0.770322960552441	0.700232403373775	0.750711624852587	0.765298643693923	0.756022850174309	0.772155542092371	0.802572276466778	0.828423820595656	0.797931475829286	0.788778210066461	0.773695879012034	0.804444921325078	0.813081068866242	0.767341437690697	0.76642457997985	0.83148333430709	0.770409370839163	0.854294025006787	0.724735403814935	0.789594422956399	0.770804435867079	0.830703350005481	0.809079557417608	0.703597730943575	0.804369171711489	0.761514241457746	0.794402863420896	0.794405009305976	0.78841836181277	0.767274109197868	0.864823380177729	0.759797921764902	0.801199029712932	0.796112855861771	0.784700007598648	0.775843833473391	0.79418005413518	0.811708305380648	0.753617467536702	0.820485368643479	0.824059273401721	0.774514310649155	0.802614051510976	0.771694112355914	0.743631758999761	0.765769112263418
Mast_cells	0.730262180902174	0.622252563064694	0.706914200836284	0.275176069406792	0.656929681585412	0.320178832695258	0.451528243801434	0.611727529590798	0.778682255941505	0.566186907646069	0.785825556997644	0.689132052354355	0.640781511669648	0.698500106799502	0.731250017447645	0.786919669059356	0.670825414834278	0.68976494551286	0.728244802439287	0.585886759760867	0.716173103704643	0.438957477943276	0.409635213567153	0.693903003276703	0.689902861941912	0.738519764301598	0.301998921158985	0.763668733363957	0.767527077582573	0.703432921556283	0.717425026851855	0.683003201736461	0.643739710890306	0.533115310325008	0.658362979183736	0.441395566912744	0.644563682053084	0.7012291431348	0.707805082239888	0.740022721106433	0.761683709836064	0.487582512912707	0.701630195321253	0.68717780916111	0.461350666740955	0.664956912352262	0.710234281543159	0.71034038136547	0.693760072636595
MHC_class_I	0.98547446182858	0.973505412296163	0.970384522465321	0.964825903684978	0.953279730432948	0.973987725329828	0.975373126625365	0.961680337529459	0.969755154849292	0.968009412240706	0.968861233094012	0.973982672493672	0.979118071986567	0.989371460873176	0.970012523391568	0.96988285429604	0.960558170907943	0.96685011019359	0.965392281302121	0.980704433979072	0.989389060349511	0.959727285502839	0.992161530143873	0.96115849773392	0.979973121817617	0.963367323574958	0.950604473202512	0.969617946376769	0.970844860538553	0.965825141328173	0.961342189074042	0.978635722276431	0.976823589107103	0.980616454777925	0.97396072117299	0.968754205346774	0.964510813808091	0.963753137319898	0.971274936959091	0.990845687631129	0.97485912914221	0.966460896385993	0.968356176250029	0.977520775679049	0.969083564696817	0.97289671727539	0.962765763667539	0.964796931887613	0.977841166840222
Neutrophils	0.87006806596176	0.843134948017606	0.828022918853325	0.826152018880429	0.826727571324618	0.860862441304021	0.836855706505177	0.85236497781091	0.825141459893766	0.850982403764962	0.851033264889261	0.849704227535513	0.828581363137155	0.842222060752621	0.835723655772055	0.866764999680037	0.844781268614668	0.845565956651555	0.854749270824493	0.846310794348175	0.855938053193638	0.810330233829692	0.835905939735125	0.851797928508874	0.866671328580888	0.878008499494845	0.772978140333859	0.848238343443331	0.84884664699639	0.842905443326338	0.844449189327345	0.847284810764073	0.836008502846112	0.85393055906803	0.830934197845372	0.833550027425843	0.839873725800311	0.867797676387814	0.767073929682838	0.86050182734802	0.831977302255769	0.825229153773232	0.840712115060258	0.846475692210947	0.837868791240876	0.864037909351306	0.824716600865681	0.829546338604654	0.848130274158545
NK_cells	0.665297798996979	0.718734377074408	0.675276650768335	0.661691909218448	0.680523178986492	0.674709879901265	0.728812133866857	0.731177715674112	0.631979681074524	0.705891237098998	0.722910779353682	0.708381499214651	0.750504577516192	0.700446598420448	0.724527291965545	0.706352607263926	0.733760856686673	0.716348273808271	0.712457109595934	0.71519133032684	0.734156062084632	0.660034160432504	0.671895981854242	0.747409991219723	0.656969348866637	0.682549015540065	0.59640721550756	0.700659836730418	0.70126964123327	0.751870534930147	0.655579364984055	0.74286422054777	0.639485796279278	0.690922218309438	0.690864357311778	0.608565054863413	0.722732209314037	0.722196070290627	0.679274751834988	0.699751024447607	0.63890636050342	0.7120207195892	0.700469693150644	0.707603303666198	0.647112347945373	0.706551387041434	0.733584546710062	0.704842704783455	0.674755675418257
Parainflammation	0.906660133217442	0.874851681031721	0.874296577351929	0.854681318607335	0.84835953428016	0.875148800432734	0.870467580386076	0.876115661089803	0.868205911785292	0.876882627620427	0.889038711727502	0.87670182762357	0.884233618447009	0.894735354796197	0.858882438646221	0.879276324893466	0.854150325931105	0.873304500149212	0.875494798475507	0.88451820276895	0.89917658500282	0.849261707336609	0.906331721551875	0.870696348163657	0.890935744535841	0.858446595105585	0.844340810538827	0.870950274749375	0.866397118592965	0.868256729427829	0.86391858888881	0.899286424062635	0.884628194523625	0.894316266680596	0.881732785873987	0.870141443731615	0.858572062161837	0.882665899887881	0.855813368880937	0.906224518269401	0.888287688498062	0.86472182718793	0.875843652874524	0.899693280759382	0.874228863612182	0.879294997107118	0.857825552707156	0.84310777004838	0.877826066970516
pDCs	0.761968235819365	0.70266176174499	0.736371134274866	0.695260984134715	0.643228291044473	0.669738958429238	0.75002748399705	0.702588502224324	0.711239450377823	0.660510354406051	0.733001846532927	0.728114341077145	0.756555921612966	0.696498545200868	0.673590484049639	0.753524684859597	0.686047386337478	0.720577825618913	0.749930270907776	0.710698948536454	0.797877504176108	0.72243538464854	0.766440792752623	0.660334998760274	0.776124592226379	0.745829547896297	0.620254556254052	0.696013196861815	0.737660850448046	0.716999543124369	0.685435532645045	0.774995159613174	0.772205058185133	0.775067942046356	0.755037637536008	0.728412409350818	0.754022676853686	0.773681848547432	0.689748462763915	0.780254911041716	0.781572606480138	0.646386151668719	0.735472306828183	0.722759558954738	0.67777977414921	0.731925754689537	0.689968233139249	0.675028274165713	0.681692742820741
T_cell_co-inhibition	0.781385893593694	0.760812264464126	0.712421895295593	0.739093750941165	0.687756703006908	0.709251862264139	0.739110185739358	0.693395390370899	0.738576145900047	0.735316644374452	0.772380363581664	0.749828708968491	0.789165932584501	0.7463776166527	0.741425657909381	0.77850877729684	0.727496538582233	0.729422384271616	0.735876843723561	0.770414985208015	0.826924890979003	0.680490917499821	0.769466684306603	0.755396621509991	0.760041354369663	0.730215707506278	0.607341857697302	0.736607254500883	0.734705107349871	0.743822491859133	0.699365847608029	0.766913686633657	0.736709079318528	0.781833560003029	0.735343203113891	0.705328042818685	0.744062705991997	0.759233666156381	0.72649266332017	0.796574772972835	0.756842779848164	0.735090314970508	0.741459038780462	0.771280456796937	0.692197982182398	0.743360430259228	0.734876939157634	0.700904969141082	0.75376027767746
T_cell_co-stimulation	0.76557864109253	0.713316124840638	0.712710890048806	0.692197969659271	0.670905951600088	0.649511322175427	0.736404074783511	0.677985897625192	0.71233507439143	0.708388204009934	0.719689927007277	0.708140270661085	0.755167899835639	0.72724696973694	0.659672057265162	0.746691923909492	0.685099828636376	0.662946350429463	0.720973823426948	0.701870854316014	0.832512631153404	0.680701823642632	0.778404777293394	0.700826757335457	0.787540045847881	0.714028202847777	0.579563663621535	0.724875453865823	0.707166116307625	0.700059104305688	0.696686083345339	0.755885582263133	0.715883830741944	0.774102901064393	0.717323828842639	0.716817375420992	0.717409191382933	0.75915265237111	0.69294522342518	0.775456698425217	0.718741206559155	0.708445280807721	0.748286606986164	0.753848047468763	0.651078646547215	0.699932203667335	0.68892604930967	0.679942840461182	0.713913724328556
T_helper_cells	0.975425796412796	0.96480335993794	0.97434815792984	0.988800059728059	0.976272512363691	0.969556515389552	0.974944707804334	0.976041589831629	0.957952658153432	0.966458304751052	0.987318306813994	0.97640721717406	0.980602309839855	0.969691220199921	0.973135814636514	0.9800250035097	0.983565815667985	0.986490834407438	0.978504763506957	0.975926128565598	0.988318971119596	0.979466940723883	0.944174280407061	0.977811995910771	0.974502106284548	0.984162365542479	0.943808653064629	0.980929450093609	0.960107935119345	0.973982530587408	0.97124994729134	0.977754265277756	0.973539929067623	0.966111920952959	0.977869726543787	0.937034925457475	0.9867217569395	0.983142457692538	0.97253926476202	0.974232696663809	0.983469597946292	0.976118564008983	0.957856440431739	0.986433103774423	0.963802695632338	0.981737678955827	0.984893620227342	0.992032975176928	0.973790095144023
Tfh	0.760395209000999	0.586615417513808	0.708047627273552	0.700724586028926	0.662774504719252	0.550535791543757	0.643126651185865	0.672720203710514	0.547848307983934	0.54789662809458	0.563796412489967	0.691550181270515	0.751021368493028	0.760507973496547	0.57724598307479	0.607707938249672	0.588801608212055	0.710108843794244	0.611410346758675	0.598254068367897	0.692374072266983	0.563247855874147	0.761304139181375	0.691345659168997	0.629982371149618	0.649248287249118	0.708997199169895	0.698759194372739	0.552591204861402	0.64815417846733	0.573325097890855	0.796240795209683	0.659429352476502	0.648883926105533	0.516517466923239	0.65276569517034	0.669348574767693	0.692579518470475	0.546348395016311	0.714791428837724	0.597847823270196	0.683531667641653	0.562255383562255	0.660820864495895	0.694864495989145	0.56064558536277	0.703885324474272	0.677465851998328	0.541260076714795
Th1_cells	0.724585233035927	0.671141781635142	0.657790011388215	0.629825165678213	0.590102408281133	0.56469615410053	0.656971157987793	0.646604466892978	0.657658667925588	0.649029548203445	0.678707607091264	0.656274039104009	0.722233638079845	0.662428330166353	0.599775399475263	0.686096472185385	0.584345520886646	0.635560998544876	0.677119269820836	0.676345201156029	0.775529508344629	0.63746897308857	0.719490958795177	0.660615775302045	0.71533103568176	0.673858217117372	0.459793057611176	0.695157185765481	0.662493629679347	0.661179557511565	0.674343848307081	0.6792030300189	0.66751860529071	0.69374309641542	0.669596390460746	0.638861564444587	0.661860974106547	0.634085168610318	0.648250891344296	0.715689054392288	0.702956364474191	0.644139090136263	0.690452401351471	0.710726439000399	0.605807403680102	0.641057991373513	0.663899606889111	0.659585667070343	0.673537490715469
Th2_cells	0.665501641041546	0.672202271675332	0.620171220420104	0.576519896645609	0.606005403322287	0.614822280907178	0.637710205236814	0.615178318811726	0.629406905865602	0.627513474353486	0.699793487077101	0.632147196111438	0.653099842576783	0.587023741363177	0.63646890165493	0.664906446976059	0.630089968260896	0.599522365573326	0.622234635865563	0.667451123889666	0.76054001875761	0.633114022337984	0.655497587881498	0.652628262333321	0.596252348582756	0.642517805632403	0.531562886658986	0.59202751007614	0.649706157288231	0.635894269594905	0.599109818173365	0.653076731405718	0.627247047024887	0.63994883790719	0.62359293190454	0.605646105199377	0.527538778369275	0.645562167833751	0.618438410987019	0.682734420160505	0.637906188102912	0.541554940910987	0.572676113329747	0.645679277426761	0.557782976143939	0.542357648786486	0.650994444893754	0.622776119625641	0.651568482110254
TIL	0.833911456329519	0.805194367641721	0.791183305381559	0.785718382258561	0.735472416638011	0.736485770202534	0.814325297174261	0.779244268515733	0.767530789209062	0.786057048065094	0.809801784670496	0.803109665289291	0.840937892459529	0.807280689120174	0.780361416559913	0.820325823026955	0.779318133479897	0.790744873583002	0.804112014353125	0.802703728319165	0.890527657054635	0.747661030030337	0.826796664485704	0.790974650409982	0.844925778438793	0.79690433935063	0.693066205436929	0.783313747528651	0.795160767148692	0.794653973049243	0.758904822034005	0.834371436083755	0.799221799784947	0.829615274623244	0.797589369122126	0.758948244259738	0.802171664033706	0.820001011245873	0.791132433027849	0.849318056599948	0.80892050079015	0.788532798402913	0.80447992796703	0.81171954730436	0.753243222909358	0.791973566170796	0.784122837349742	0.767460681273084	0.781388924303901
Treg	0.83449372018787	0.812700689809789	0.811681577646862	0.792143831700006	0.786604111421181	0.804363814423092	0.809878507807963	0.800789996023174	0.81722660703111	0.803803979279291	0.810633070280573	0.813432614454625	0.823648934758016	0.819406557476889	0.79248822890429	0.828645077437565	0.805134846893805	0.804869550796496	0.814034564900471	0.813197960471136	0.849673575568283	0.782888720387727	0.835865117017366	0.802093523804818	0.830869265313717	0.812997565464088	0.767717797748567	0.819430566669059	0.808939017119936	0.813915683902779	0.802618465086838	0.82919118612488	0.814822716652551	0.832582908028267	0.81075615851273	0.811919154946001	0.811046584855908	0.832780459364985	0.800764006410198	0.838683704308223	0.807541612076632	0.800073238971882	0.806184354376541	0.816301616631992	0.804566612631785	0.814024191941326	0.796201525993506	0.798115255821516	0.81721982597442
Type_I_IFN_Reponse	0.914179294317644	0.814704220580333	0.826587941843006	0.827804989592936	0.822768948031998	0.847408031810789	0.849274120729026	0.845876141927779	0.808586583515223	0.835346351010592	0.867411974186043	0.842383280045073	0.870281987615853	0.924937523435801	0.815252107480622	0.818206244652132	0.840957120725815	0.835185567999001	0.837828609824905	0.860544814094071	0.84133171943488	0.835986129770298	0.92976565231419	0.831602668293303	0.841917736507991	0.830958742677013	0.81790139620538	0.813850326041245	0.83064955939459	0.819813304641678	0.81303109467952	0.878231977759736	0.871346214535883	0.847083343438798	0.866501517901524	0.820932860053374	0.849267987763468	0.818838035606233	0.83124968689876	0.91863357434032	0.884542552977851	0.829592273076169	0.838320475112289	0.880748745256516	0.833109869406287	0.846855616597818	0.837243459558502	0.814677163766966	0.840638243108592
Type_II_IFN_Reponse	0.853469297682892	0.84591237334458	0.873840263927755	0.859848382996647	0.85640072438189	0.859894046468427	0.881229451165798	0.858093570219343	0.847362556191434	0.864626190161807	0.851832247709569	0.853488425569707	0.862387082457285	0.858539957977313	0.846240441265211	0.867980786213844	0.870001865792304	0.862620889493385	0.85541586822073	0.843903432116972	0.81232006776519	0.835232640710812	0.833761226401702	0.870782057945542	0.865903954752193	0.837742895357021	0.831589555117367	0.858718443039982	0.84936069023831	0.833856266226939	0.868377075511736	0.855780683667739	0.86328253758125	0.845906531207936	0.867219114161116	0.842979150930863	0.864365979943318	0.875292247717098	0.862338379798482	0.835429015115326	0.839028566409163	0.853523303366834	0.822347069213658	0.838742743417124	0.858061514968649	0.876297546594444	0.848086119909597	0.840528768306348	0.856110843736276
[truncated: 375 more columns]
