# Supplementary material for: A necroptosis -related signature for predicting prognosis and immunotherapy in hepatocellular carcinoma
Source: Front Genet. 2022 Sep 5;13:919599. doi: 10.3389/fgene.2022.919599 (PMC9484537; doi:10.3389/fgene.2022.919599)
Supplement: Supplementary file 6 [file Table3.XLS]

ID	StromalScore	ImmuneScore	ESTIMATEScore	TumorPurity
TCGA-DD-A4NE	-695.38173790595	-215.720941641321	-911.102679547271	0.891002438603219
TCGA-DD-AADV	-406.185630761399	186.01684755385	-220.168783207549	0.840457711983235
TCGA-DD-AACA	-1061.46639353444	-500.983626842875	-1562.45002037731	0.930273874225718
TCGA-DD-AACX	-1233.80159655706	205.030266430691	-1028.77133012637	0.898710783953738
TCGA-DD-AACC	154.804055097274	2598.22416221257	2753.02821730984	0.532622816203629
TCGA-G3-A5SK	-283.160142617883	1006.37130988914	723.211167271255	0.757614238356589
TCGA-DD-AAE4	69.8628613937146	1760.7473596587	1830.61022105242	0.641994469980457
TCGA-CC-A3M9	903.018130990047	2812.33982743854	3715.35795842859	0.408160050056557
TCGA-DD-A4NI	-107.12622903774	1028.17440925719	921.048180219447	0.738342865043405
TCGA-G3-AAV3	-295.237185264943	1370.18742185823	1074.95023659329	0.722919788375817
TCGA-UB-A7MA	-792.452157882012	-13.0706972111039	-805.522855093116	0.883859699137005
TCGA-UB-A7MF	-583.436935818883	1808.8693116166	1225.43237579772	0.707482652611137
TCGA-BC-A112	-262.820795243954	467.076718291001	204.255923047047	0.805089727550375
TCGA-BC-A10U	-1224.15577875513	72.4226753476884	-1151.73310340744	0.906479367417593
TCGA-BC-A5W4	-1423.51922160272	-620.31576838262	-2043.83498998534	0.953854179220315
TCGA-FV-A3I1	-323.835285265457	888.688556925483	564.853271660026	0.772580336881599
TCGA-CC-A123	-820.815962644312	381.525982406233	-439.289980238079	0.857449175967822
TCGA-WQ-A9G7	-1254.07913736091	-248.501201355962	-1502.58033871688	0.927013911678191
TCGA-ED-A66X	339.589566465651	931.830351385057	1271.41991785071	0.702695827835004
TCGA-DD-A1EK	-335.726915938998	816.976104653892	481.249188714894	0.780313736173253
TCGA-DD-AADM	-551.204256190559	534.636910620488	-16.5673455700708	0.823890086694134
TCGA-MR-A8JO	776.419176662024	1459.93392075505	2236.35309741707	0.595219220800408
TCGA-QA-A7B7	-1303.29303555631	-33.5405236934278	-1336.83355924974	0.917616164867248
TCGA-CC-A8HT	-1027.08323052115	822.847731984551	-204.235498536598	0.839188060621562
TCGA-FV-A4ZP	-710.661655820106	1229.67553998473	519.013884164624	0.776834975345334
TCGA-DD-A4NJ	-167.723109608536	855.426720273806	687.70361066527	0.761005881784326
TCGA-CC-5258	-541.362428060947	628.240212988963	86.8777849280153	0.815189601756855
TCGA-EP-A2KB	-1093.11037000957	-4.84014020695489	-1097.95051021652	0.903117632322909
TCGA-G3-A25X	-57.7917122879965	1495.16629741597	1437.37458512797	0.685156992841042
TCGA-ED-A7PY	-1284.40670181981	-228.426250246314	-1512.83295206612	0.927577263973156
TCGA-EP-A2KC	-775.115855552773	150.278528920868	-624.837326631905	0.871144324650583
TCGA-BC-A10X	367.760407654818	867.73316177636	1235.49356943118	0.706438134512324
TCGA-CC-A7IH	-946.343155653214	-430.819909554475	-1377.16306520769	0.919953042622205
TCGA-DD-A3A8	-1110.89833007383	-151.099546272728	-1261.99787634656	0.913194701917097
TCGA-CC-A7IL	-1513.11059506342	-444.820201092855	-1957.93079615628	0.949992117376379
TCGA-BC-A10Z	-1446.70018768479	-714.119729409588	-2160.81991709438	0.958869542966432
TCGA-UB-AA0U	58.6317815676278	764.282557628902	822.914339196529	0.747980965719213
TCGA-DD-AAEE	-945.500315387371	-208.695494577401	-1154.19580996477	0.906631950230057
TCGA-ZP-A9D0	-704.640260161772	-173.495922753911	-878.136182915683	0.888795071040051
TCGA-DD-A1EG	1.43835736284471	1386.03385944916	1387.472216812	0.690474124669975
TCGA-ED-A97K	-336.478519729747	541.214996591078	204.736476861331	0.805047884694675
TCGA-DD-AAVW	243.430632281447	820.694897475371	1064.12552975682	0.724016725724594
TCGA-DD-A4NO	-340.648427015952	181.360897936709	-159.287529079243	0.835581642759493
TCGA-BC-A10W	-598.740835499727	488.039600388933	-110.701235110794	0.831642397706278
TCGA-LG-A9QC	-927.122011362448	-366.670357995527	-1293.79236935798	0.915086687607708
TCGA-DD-A11C	-88.8359629022041	472.069008565587	383.233045663383	0.789230519734197
TCGA-DD-AACV	-1365.13605672476	-701.337633375293	-2066.47369010005	0.954846738227171
TCGA-CC-5264	-967.612685066925	86.5862720677075	-881.026412999218	0.888989427904327
TCGA-DD-AACL	-465.425733761789	1776.73403222481	1311.30829846303	0.698517922415324
TCGA-DD-A116	-630.88699913871	460.647944167279	-170.239054971431	0.836463700309359
TCGA-CC-A7IG	-920.288346852792	483.056029974522	-437.23231687827	0.857293715966305
TCGA-DD-AAE9	-1344.24453698802	32.9704257920589	-1311.27411119596	0.916118478644007
TCGA-DD-AAVP	-596.055963730313	116.07671683857	-479.979246891744	0.86050723434054
TCGA-G3-AAV5	-1068.32898987934	102.427757464802	-965.901232414542	0.894625443897139
TCGA-G3-A3CG	-401.780416715335	462.291526236871	60.5111095215362	0.817425158728372
TCGA-CC-5260	72.5491088786894	699.973250661186	772.522359539875	0.75286996848295
TCGA-CC-A7IJ	823.349760210668	1926.41527777773	2749.7650379884	0.533028155393791
TCGA-DD-AADU	-1241.9718498311	16.5086413478825	-1225.46320848322	0.910996086622358
TCGA-DD-AAE1	-1108.24670763124	351.313042122482	-756.933665508753	0.880501084399163
TCGA-2Y-A9HB	-215.128125661398	958.84859724494	743.720471583542	0.755645828704693
TCGA-BD-A2L6	-658.341664381253	420.26563666485	-238.076027716403	0.841879171930217
TCGA-DD-A3A9	-39.8998305536058	876.43541997433	836.535589420724	0.746652401791171
TCGA-KR-A7K2	-357.861366272072	603.21988297041	245.358516698338	0.801496375935562
TCGA-DD-AAEK	-151.358234799565	1519.66814583963	1368.30991104006	0.692506052389871
TCGA-DD-A4ND	631.228938874163	1154.78125903544	1786.0101979096	0.647000142376897
TCGA-2Y-A9H7	-1144.36290734506	339.583836257898	-804.779071087163	0.883808625225691
TCGA-RC-A7S9	-1148.29907913766	547.856878513152	-600.44220062451	0.869380413738974
TCGA-ZS-A9CE	-1168.52504702977	-491.079148952925	-1659.6041959827	0.935411011465456
TCGA-DD-A73B	-1123.82332541778	-338.775659319261	-1462.59898473704	0.924797002142997
TCGA-RC-A7SB	-1036.15053875996	49.2296301165948	-986.920908643368	0.895999812026941
TCGA-DD-AADN	-1075.97397110888	1997.81001779079	921.836046681909	0.738264863022903
TCGA-CC-A5UE	-1478.71483933749	9.67732526440476	-1469.03751407309	0.925156163214558
TCGA-DD-AACZ	-427.576539502877	2046.10181695355	1618.52527745067	0.665548430124262
TCGA-DD-A3A3	-1329.99180179672	303.067946253207	-1026.92385554352	0.898591823700594
TCGA-2Y-A9H8	-894.38756274688	927.663343949663	33.2757812027838	0.819721509718552
TCGA-LG-A9QD	-744.245288344346	508.890438269783	-235.354850074563	0.841663542013183
TCGA-DD-AAD6	-1411.39684321795	71.3604405984475	-1340.0364026195	0.917802929015325
TCGA-ED-A4XI	208.869325311428	1150.92727697878	1359.7966022902	0.693407027605984
TCGA-HP-A5MZ	631.166219399413	1546.12619748716	2177.29241688658	0.602163196210817
TCGA-DD-AAVU	-1154.96806514761	29.7178816795319	-1125.25018346808	0.904831073371855
TCGA-DD-AAD1	281.192963815864	1360.58306893051	1641.77603274637	0.662997294298096
TCGA-G3-A3CK	-677.883236406329	720.716124661084	42.8328882547552	0.818917190909759
TCGA-5C-A9VH	-276.418139456696	78.9455971484337	-197.472542308262	0.838647763112618
TCGA-FV-A23B	-638.679198043043	498.278229198365	-140.400968844677	0.834055410135514
TCGA-DD-AADR	-787.058472407835	563.762353484164	-223.296118923671	0.840706375698995
TCGA-5R-AA1C	-827.724046179131	356.875573710262	-470.848472468868	0.859823665792958
TCGA-ED-A8O6	-921.084429374678	24.2527498827799	-896.831679491898	0.890049440390897
TCGA-DD-AADD	-1445.60416842244	-82.16271062909	-1527.76687905153	0.928394082179776
TCGA-BC-A10S	50.52924705621	1160.97581910076	1211.50506615697	0.708925990458525
TCGA-CC-A9FV	1099.68068534641	2243.78375347436	3343.46443882077	0.457362750990062
TCGA-DD-AAEB	-745.160909662402	399.783258519169	-345.377651143233	0.850274477352326
TCGA-WX-AA44	-885.494712819704	393.491416387268	-492.003296432435	0.861405047420393
TCGA-PD-A5DF	175.424342731034	896.246253495834	1071.67059622687	0.723252328333253
TCGA-YA-A8S7	112.560131545937	1783.92430974795	1896.48444129389	0.634550822312304
TCGA-5R-AA1D	1169.41151575082	1036.82823401588	2206.2397497667	0.59876537745594
TCGA-DD-AACH	-726.818539287441	365.911834594247	-360.906704693194	0.851472050329548
TCGA-CC-A8HV	-1217.34430201296	-397.06868298702	-1614.41298499998	0.933045076805918
TCGA-BW-A5NP	-1320.65006873551	-515.852763117306	-1836.50283185281	0.944275471265308
TCGA-G3-AAV0	-790.052241258888	250.183239682713	-539.869001576175	0.864952458395223
TCGA-DD-AAED	-1496.77062031403	184.389272896992	-1312.38134741703	0.916183625834699
TCGA-DD-AADI	-154.469501078599	1579.03914010357	1424.56963902498	0.686524886542943
TCGA-DD-A4NA	-390.693721434452	584.476668620467	193.782947186015	0.806000636761264
TCGA-BC-A10T	149.722602696534	218.08467544801	367.807278144544	0.790619009814891
TCGA-RC-A7SH	-1218.57826001451	-381.067194993504	-1599.64545500802	0.932263033875942
TCGA-WJ-A86L	-1332.18427995921	-131.4452268291	-1463.62950678831	0.924854543383048
TCGA-DD-AA3A	-1432.83044741221	-19.8518210381033	-1452.68226845031	0.924242201225028
TCGA-CC-A7IE	-635.769186034346	1250.67402988675	614.904843852403	0.767894798539863
TCGA-DD-AAVS	-657.398861287716	226.012506720064	-431.386354567652	0.856851616776881
TCGA-DD-AAE7	-200.877666836762	884.987501425869	684.109834589107	0.761348004842903
TCGA-BC-A3KG	-1250.96296357341	-82.7334256002272	-1333.69638917363	0.917433033632055
TCGA-DD-A3A2	-538.345980466307	185.560494474796	-352.785485991511	0.850846307869985
TCGA-DD-AAVR	407.796741447583	1705.84396452886	2113.64070597644	0.609596268949673
TCGA-CC-A7II	-741.739164516685	-319.226482349885	-1060.96564686657	0.900773180907833
TCGA-DD-AACN	-284.537084425203	366.043731505168	81.5066470799648	0.815645997054639
TCGA-2Y-A9GX	733.609299674451	1693.01924403267	2426.62854370712	0.572546281054421
TCGA-CC-A3MA	-466.526432554222	-75.2104076447929	-541.736840199015	0.86509002267602
TCGA-DD-AACQ	-1450.85964896278	-525.860532555522	-1976.7201815183	0.950849774323684
TCGA-RC-A7SF	-944.737306711822	324.251130032009	-620.486176679813	0.870830528823818
TCGA-DD-AADW	-517.802552323053	-347.164683267004	-864.967235590057	0.887907485453318
TCGA-G3-A3CH	-401.16364832048	603.478076246657	202.314427926177	0.805258736923744
TCGA-DD-A1EI	20.4918946240243	530.312098687132	550.803993311156	0.773888064092788
TCGA-ZP-A9CZ	-212.29737479716	1153.91219163004	941.614816832884	0.736303450769311
TCGA-KR-A7K0	-507.606506424176	315.124592746177	-192.481913678	0.83824852814017
TCGA-BC-A10Y	-804.733628052321	454.545800144524	-350.187827907797	0.850645902221233
TCGA-ED-A8O5	-686.137695088311	-170.997163034771	-857.134858123082	0.88737801038872
TCGA-CC-A9FS	-922.281608422396	36.392302013171	-885.889306409225	0.889316077682227
TCGA-UB-A7MB	-1224.4673866942	-450.999130961612	-1675.46651765581	0.936231711036141
TCGA-ED-A627	738.593965463174	1910.04700160335	2648.64096706653	0.545528308102744
TCGA-XR-A8TE	-505.205861200371	23.9766890092593	-481.229172191112	0.860600688796797
TCGA-DD-AACF	-959.374807058118	711.839969067148	-247.53483799097	0.842627656118301
TCGA-K7-A5RF	317.4440637853	1348.68426434719	1666.12832813249	0.660317014840213
TCGA-ZP-A9D1	-184.073694831762	656.583318101324	472.509623269562	0.78111538370463
TCGA-G3-A7M7	-775.211182988813	-42.7539042893056	-817.965087278118	0.884712515458283
TCGA-G3-AAUZ	-353.283049102216	1040.61481624355	687.331767141338	0.761041290654108
TCGA-RC-A7SK	-1128.92893970173	-339.821024648305	-1468.74996435004	0.925140140428565
TCGA-DD-AACI	-132.127583905933	1857.8867572083	1725.75917330237	0.653718326780887
TCGA-2V-A95S	-383.091292769152	2159.68505665377	1776.59376388461	0.648053455246098
TCGA-DD-A4NH	-595.450078375646	933.611525342066	338.16144696642	0.793276075962757
TCGA-WX-AA46	-262.359150283396	443.760743748764	181.401593465368	0.807075073887098
TCGA-CC-A3MC	-523.328236102841	343.984216788632	-179.344019314209	0.837195386602604
TCGA-DD-A73A	-869.829449963645	869.468013041497	-0.361436922148755	0.822539550508067
TCGA-DD-AADG	-1021.00739121633	-388.14766972161	-1409.15506093794	0.921783879327821
TCGA-DD-A4NL	-184.762865482115	420.284121803163	235.521256321049	0.802359048929381
TCGA-BC-A10Q	-665.17991705729	226.478516749164	-438.701400308126	0.857404715729976
TCGA-2Y-A9GU	-983.709577568673	-169.118738193759	-1152.82831576243	0.906547238518249
TCGA-ZP-A9CV	-130.405304123356	952.468819119375	822.06351499602	0.748063852644032
TCGA-DD-A113	-696.486268855417	512.704891131408	-183.781377724008	0.837551436342687
TCGA-2Y-A9GT	-144.630052377332	1507.21709466268	1362.58704228535	0.693111830717637
TCGA-UB-A7ME	-394.915144197671	1195.41879326554	800.503649067873	0.750160307962817
TCGA-G3-A7M9	-1325.32222582184	-328.494852275678	-1653.81707809751	0.935110329338619
TCGA-DD-AACJ	-1224.2076670035	-7.12796901671367	-1231.33563602022	0.911351251597351
TCGA-ZS-A9CG	-709.922547016326	113.144124975855	-596.77842204047	0.869114537611163
TCGA-K7-A6G5	-335.550586780045	858.647064347982	523.096477567937	0.776457468387988
TCGA-DD-AADS	-667.913462630638	1424.07163797204	756.158175341404	0.754448765241498
TCGA-5C-A9VG	-401.081197155763	-282.76777511847	-683.848972274233	0.875364975706042
TCGA-DD-A1EE	-1013.17645574082	-216.178263222863	-1229.35471896368	0.911231521219983
TCGA-BC-A110	670.551002726119	1578.75548170298	2249.3064844291	0.593690244791515
TCGA-GJ-A3OU	935.030141471381	2591.33830563432	3526.3684471057	0.433325228389667
TCGA-G3-A25U	-1054.1677043921	-204.311167513121	-1258.47887190522	0.912984074205449
TCGA-DD-A39X	-411.139126898008	571.781236942673	160.642110044665	0.808870569969415
TCGA-RC-A6M3	-1364.24522042292	267.298098585104	-1096.94712183782	0.90305437901355
TCGA-DD-AACU	-669.215854480369	439.947395899059	-229.26845858131	0.841180761821503
TCGA-WX-AA47	-1349.09614990499	-392.382801589891	-1741.47895149488	0.939592559386778
TCGA-DD-A3A4	-844.462817680825	-430.951451753341	-1275.41426943417	0.913995495514214
TCGA-DD-AADB	-853.84845986814	1226.00355156061	372.155091692465	0.790228068342246
TCGA-DD-AAVZ	-762.872257641563	110.662555180028	-652.209702461534	0.873110208311796
TCGA-BC-A216	-951.601280244084	874.992606053104	-76.6086741909801	0.828852998564233
TCGA-DD-A1EF	-623.395876872909	615.225591129294	-8.17028574361439	0.823190890550714
TCGA-DD-AADL	-1193.72194033254	-312.776544410526	-1506.49848474307	0.927229450735981
TCGA-KR-A7K8	-158.912527997738	1619.48068241632	1460.56815441858	0.68267317042337
TCGA-ED-A7PX	51.7994004802683	401.488521210543	453.287921690811	0.78287399347949
TCGA-DD-AADK	-178.649184896779	808.803836940699	630.15465204392	0.766458949752319
TCGA-BW-A5NO	-660.16553534143	529.451351194001	-130.714184147429	0.833270128277834
TCGA-DD-A39W	-958.733447778147	-35.77371282536	-994.507160603507	0.896493743757456
TCGA-GJ-A9DB	-194.276813845133	359.213787740039	164.936973894906	0.808499721132359
TCGA-DD-A1EA	-874.092583570624	719.808345514243	-154.284238056381	0.835177949065547
TCGA-UB-A7MD	-232.953993336241	940.626443684119	707.672450347878	0.759101017859446
TCGA-ES-A2HS	-469.999893430441	14.1656328000673	-455.834260630374	0.858696280620901
TCGA-G3-A3CJ	-780.879871268357	260.71828875352	-520.161582514836	0.863497068293758
TCGA-FV-A3R2	-1055.46532508011	146.454614354687	-909.010710725421	0.890862984204118
TCGA-BW-A5NQ	-777.515294593052	1403.55952956451	626.04423497146	0.766846345291771
TCGA-2Y-A9GZ	-970.520377717657	-376.184992015945	-1346.7053697336	0.918191158698485
TCGA-4R-AA8I	-709.205535471843	193.52219588873	-515.683339583113	0.863165342669691
TCGA-DD-A4NG	-816.175249871708	483.639381648127	-332.535868223581	0.849280804219936
TCGA-RC-A6M5	349.07802488465	236.856173234425	585.934198119075	0.770611931340451
TCGA-2Y-A9H0	-1042.30117294912	808.533172557896	-233.768000391226	0.841537735837899
TCGA-DD-A11B	-845.223329553596	-288.753631089211	-1133.97696064281	0.905375738761873
TCGA-G3-A25V	71.5699687895393	1162.82001207681	1234.38998086635	0.706552780512741
TCGA-DD-AADQ	-1129.46114624482	550.261875505494	-579.199270739327	0.867835343938205
TCGA-CC-A8HS	-1134.04878143589	-381.871417003439	-1515.92019843933	0.92774648799143
TCGA-DD-A1EL	-1269.63166791497	230.765893709379	-1038.86577420559	0.89935960527647
TCGA-WQ-AB4B	-240.309751322651	635.653337038553	395.343585715902	0.788137601040067
TCGA-G3-A5SI	-1014.32763873853	-471.077129125313	-1485.40476786384	0.92606545809401
TCGA-DD-AAE6	-1576.31149005331	-849.495850189212	-2425.80734024252	0.969182298880082
TCGA-DD-AACG	-1166.41790805091	783.000399633156	-383.417508417755	0.85320018667298
TCGA-DD-A4NK	-691.710816152009	-77.1069086085169	-768.817724760526	0.881326686779839
TCGA-DD-A3A5	-626.50214332986	131.421705432178	-495.080437897682	0.861634380635378
TCGA-NI-A4U2	-448.884585447331	208.190405083057	-240.694180364275	0.842086511213247
TCGA-DD-A4NF	-819.812036797967	-399.671387327096	-1219.48342412506	0.910633733105781
TCGA-DD-A11A	-1029.52678566336	-187.087817795791	-1216.61460345915	0.910459643786784
TCGA-DD-AAD0	-1389.75030729687	-228.058851941753	-1617.80915923862	0.933224307788546
TCGA-DD-A3A6	701.84815105819	1302.0460785317	2003.89422958989	0.622286820621142
TCGA-DD-A114	298.521696716313	1803.12813695905	2101.64983367537	0.61099059304528
TCGA-5C-AAPD	-239.997562580352	1720.26907531929	1480.27151273894	0.680556900729588
TCGA-HP-A5N0	194.876875210209	575.493991833609	770.370867043818	0.753077790102535
TCGA-T1-A6J8	-487.23355000597	210.854161832371	-276.379388173599	0.844900115577811
TCGA-XR-A8TC	-781.468925510944	-203.091830306953	-984.560755817897	0.895845918685596
TCGA-DD-AACK	-1032.74902869581	156.270926072739	-876.478102623069	0.888683499298868
TCGA-MI-A75C	-1411.60852923051	629.91877252341	-781.689756707104	0.882217899285187
TCGA-DD-AACP	-1592.69339670769	-278.863398454086	-1871.55679516178	0.945956641809921
TCGA-DD-AACT	-334.494260641174	963.358225874846	628.863965233672	0.766580623503955
TCGA-DD-A73E	-1138.16750307809	-748.857311587734	-1887.02481466583	0.946690518760343
TCGA-BC-4072	-308.543847315747	1383.91564711791	1075.37179980216	0.722877031714866
TCGA-BC-4073	-0.825897590178252	1913.96536385886	1913.13946626868	0.63265941553569
TCGA-XR-A8TG	-463.829152946502	300.665515411506	-163.163637534996	0.83589407919898
TCGA-RC-A6M6	-1373.18882626749	1.77371179013238	-1371.41511447736	0.919621947969754
TCGA-BC-A69H	-787.692715282301	929.129715824074	141.437000541773	0.810524939562309
TCGA-DD-AAC8	-887.855243597377	428.332625245581	-459.522618351796	0.8589736182066
TCGA-DD-AADJ	-978.974489504184	472.781831761031	-506.192657743153	0.86246108821473
TCGA-2Y-A9H9	-652.544906275535	342.173299627247	-310.371606648288	0.847558678087354
TCGA-ED-A5KG	574.702661151369	3135.32884398036	3710.03150513173	0.40887369476439
TCGA-DD-AACO	-455.938081702042	930.325009679922	474.386927977879	0.780943293956127
TCGA-G3-A25Z	-439.707031820681	453.099040676789	13.3920088561084	0.821389741197986
TCGA-DD-A4NV	-202.421306604785	260.642182238065	58.2208756332794	0.817618763784357
TCGA-FV-A2QR	-214.237466774038	219.45026742769	5.21280065365178	0.82207393939645
TCGA-G3-AAV7	-642.414569885253	831.075034750978	188.660464865725	0.806445481928021
TCGA-2Y-A9H4	-753.790269216555	583.637103928492	-170.153165288063	0.836456790991467
TCGA-3K-AAZ8	-999.935819556978	445.826592342873	-554.109227214105	0.865999592973811
TCGA-CC-5261	87.5143853247736	1121.84072287457	1209.35510819934	0.709148534591736
TCGA-ZP-A9D2	-496.115372575815	254.42500118104	-241.690371394775	0.842165369875924
TCGA-2Y-A9H5	-289.447521795731	286.613859135686	-2.83366266004504	0.822745877065563
TCGA-G3-A25T	-434.421874781912	360.294977292983	-74.1268974889289	0.828649132162805
TCGA-DD-AAEA	-983.689603172595	714.232811259943	-269.456791912652	0.844356112681107
TCGA-RG-A7D4	-1064.42492906164	1529.89514698147	465.470217919827	0.781760147270998
TCGA-DD-AACD	-358.75442443255	1063.63462227984	704.880197847288	0.759367768510099
TCGA-DD-AAD8	-942.969631866198	139.753322814402	-803.216309051797	0.883701279684207
TCGA-5R-AAAM	535.954286630475	1108.01500172163	1643.96928835211	0.662756245288533
TCGA-EP-A3JL	22.7370462681882	1354.63528571836	1377.37233198655	0.691545775582069
TCGA-DD-A73G	-681.695738983659	621.155169448756	-60.5405695349025	0.827531130386374
TCGA-G3-AAV4	-895.304595387154	-81.2438612740338	-976.548456661188	0.895322676173148
TCGA-ED-A459	-829.047276778282	557.146608701112	-271.900668077171	0.844548260990788
TCGA-DD-A73C	-104.88750321909	255.794505044901	150.907001825812	0.809709977418011
TCGA-MR-A520	-714.934239289827	219.764382876328	-495.169856413499	0.861641042190811
TCGA-G3-A7M5	-917.201395654046	378.282902552285	-538.918493101761	0.864882429517417
TCGA-MI-A75G	-1060.76841771277	-266.742545680387	-1327.51096339316	0.91707139159796
TCGA-CC-A7IK	-1273.53391248722	-543.757331582303	-1817.29124406952	0.943343484569729
TCGA-G3-A5SJ	-568.610919434466	1245.85194717208	677.241027737618	0.762001317255897
TCGA-G3-AAV1	-744.835805888043	-27.1533807879923	-771.989186676035	0.881546559459433
TCGA-O8-A75V	-204.641232944085	1186.53657413424	981.895341190155	0.732289756962977
TCGA-ZP-A9CY	-63.5890830692121	637.332299584294	573.743216515082	0.77175115020175
TCGA-G3-A7M8	-260.00218205459	311.213605306453	51.2114232518629	0.818210733967511
TCGA-DD-AAE0	-635.370353247621	71.8972300380006	-563.473123209621	0.866686091799293
TCGA-DD-A3A7	-1091.03164429842	325.85395529395	-765.177689004465	0.881074093166817
TCGA-DD-AACE	-692.697117019998	-50.2087718001723	-742.905888820171	0.879523107111279
TCGA-2Y-A9H3	-131.729546006372	1777.83102911824	1646.10148311187	0.662521841298732
TCGA-DD-A4NB	996.015075506264	891.863451639055	1887.87852714532	0.635526656582625
TCGA-EP-A26S	-874.171807842793	-283.577816437873	-1157.74962428067	0.906851926355219
TCGA-DD-AAVX	-456.537474030658	973.985316697007	517.447842666349	0.776979709166143
TCGA-ED-A7PZ	-1451.02098763045	-498.692005657652	-1949.7129932881	0.949614737142795
TCGA-LG-A6GG	-1059.37115641633	-67.8669501172628	-1127.2381065336	0.904955276473663
TCGA-EP-A2KA	-747.947550142386	1454.32368488269	706.376134740308	0.759224873893868
TCGA-DD-A1EC	-159.049344114402	2407.99077620579	2248.94143209139	0.593733363810091
TCGA-DD-AAD3	35.8980552136402	717.47754741557	753.37560262921	0.754716791714941
TCGA-DD-AACS	-1198.68652086536	-335.939818724623	-1534.62633958999	0.928767768653961
TCGA-BD-A3ER	106.415226833312	617.680524845511	724.095751678823	0.757529480673708
TCGA-GJ-A6C0	-521.995514900699	1107.2881161677	585.292601267001	0.770671948624291
TCGA-2Y-A9GS	-501.409730108563	634.849755024112	133.440024915549	0.811211917523174
TCGA-BC-A8YO	-874.259231103867	1205.95404665405	331.694815550181	0.793853666528403
TCGA-CC-A9FW	-1305.24907854125	174.611625033222	-1130.63745350803	0.905167485136441
TCGA-DD-AAVQ	-277.660711448404	2008.57834112465	1730.91762967624	0.653145136263013
TCGA-BD-A3EP	179.298274174604	1473.1165100043	1652.4147841789	0.661827404631894
TCGA-DD-A39V	-362.615181709592	1383.63045573699	1021.0152740274	0.728367202212859
TCGA-DD-A73F	-135.500281239332	1787.37593361042	1651.87565237109	0.661886729076815
TCGA-DD-A4NN	-818.124597556617	-393.744393695483	-1211.8689912521	0.910171310259187
TCGA-DD-AAEI	-620.432244590485	750.743109037792	130.310864447307	0.811480422962153
TCGA-UB-AA0V	148.126554239931	624.958731036049	773.08528527598	0.752815580747375
TCGA-DD-AADO	-753.258291753928	1456.79641480444	703.538123050517	0.759495934778968
TCGA-DD-AAVY	-1130.65743779148	-272.710058479511	-1403.36749627099	0.921454173722327
TCGA-FV-A3R3	444.783151980643	821.034545944806	1265.81769792545	0.703280677818221
TCGA-DD-A4NS	588.75249990598	1237.57997988445	1826.33247979043	0.642475777610184
TCGA-MI-A75H	-503.559467990965	1059.47337006359	555.913902072629	0.773412806927502
TCGA-UB-A7MC	-1298.96893772868	-459.793916984325	-1758.762854713	0.940457962926879
TCGA-FV-A4ZQ	-939.266706489094	1749.42561534043	810.15890885134	0.749222369850607
TCGA-DD-AAEG	-969.222705142191	-212.549317978137	-1181.77202312033	0.90833240413231
TCGA-DD-AAD5	-946.886626012153	834.248638507192	-112.637987504961	0.831800235164879
TCGA-K7-A5RG	-187.674054800091	2462.6053747448	2274.93131994471	0.590659254299226
TCGA-XR-A8TD	411.176956279977	1900.39989971428	2311.57685599426	0.586310188655388
TCGA-DD-AACY	-721.047888822039	334.937797850672	-386.110090971367	0.853406270664588
TCGA-CC-A9FU	-1544.30106508958	-65.3172200304021	-1609.61828511998	0.932791644739731
TCGA-KR-A7K7	-1075.46274496581	1203.21883891118	127.756093945366	0.811699514486428
TCGA-G3-A25Y	-161.597375766369	604.098057381563	442.500681615193	0.783858197842146
TCGA-K7-AAU7	-257.05461279875	665.068430519003	408.013817720253	0.786991506896565
TCGA-BC-A3KF	-801.908410082671	-72.5084192778129	-874.416829360484	0.88854472341934
TCGA-G3-A7M6	-624.8268838583	281.073091902592	-343.753791955708	0.850148992961998
TCGA-FV-A2QQ	-426.50991807185	872.693639765454	446.183721693604	0.783522386097676
TCGA-ZP-A9D4	-939.041337614581	-203.257019250987	-1142.29835686557	0.905893719328967
TCGA-CC-A5UD	-1130.50335117245	-195.069635868975	-1325.57298704143	0.916957928773428
TCGA-DD-A119	-326.2991318579	358.894241701045	32.5951098431455	0.819778732976691
TCGA-DD-AACB	-656.296160224317	1426.8133400545	770.517179830188	0.753063659521265
TCGA-FV-A495	82.3766109064905	1326.51437628767	1408.89098719416	0.688196461529594
TCGA-DD-A1EH	-462.017620647159	-84.3052457100227	-546.322866357182	0.865427502639016
TCGA-DD-AAEH	-165.165502832793	1476.91112493353	1311.74562210074	0.698471984200779
TCGA-DD-AAW1	-903.781004611431	-122.691033697517	-1026.47203830895	0.89856272079766
TCGA-DD-A118	-347.311067092115	58.5097167709155	-288.801350321199	0.845874091060789
TCGA-DD-AADA	-267.157225195109	1048.99329150985	781.836066314742	0.751969452907149
TCGA-ED-A66Y	-1204.77674233729	-814.482413693249	-2019.25915603054	0.952764765995204
TCGA-DD-AAE3	-170.062693346481	424.543497026219	254.480803679738	0.800694908654808
TCGA-G3-AAV6	-1053.49135672458	-306.318354071906	-1359.80971079649	0.918951456047681
TCGA-DD-A4NQ	-931.049710045944	635.462979734158	-295.586730311786	0.846404928531317
TCGA-G3-A5SM	91.3072694032385	991.740357026008	1083.04762642925	0.722098034171612
TCGA-MI-A75E	-127.417961643019	942.055648187234	814.637686544215	0.748786778164953
TCGA-DD-A11D	-630.916622115286	56.9506790024695	-573.965943112817	0.867453410358862
TCGA-CC-5262	247.496610497651	1182.81596347618	1430.31257397383	0.685911694802117
TCGA-2Y-A9GY	-920.983254584359	1749.80632491144	828.823070327085	0.747405017912227
TCGA-ES-A2HT	-187.503654901982	735.4800952901	547.976440388118	0.774150859137181
TCGA-DD-AAW0	7.06980703298549	1092.44420635748	1099.51401339046	0.72042381663712
TCGA-G3-A3CI	-311.716528059542	971.70375941872	659.987231359178	0.7636389582911
TCGA-DD-AAVV	88.2107997389038	1457.16873821095	1545.37953794985	0.673523483437327
TCGA-DD-A39Y	-1166.98167884175	34.002719960244	-1132.97895888151	0.90531352557726
TCGA-DD-A1EB	-556.772027407668	124.708174203775	-432.063853203893	0.856902884743531
TCGA-DD-A1ED	-68.1064231095148	1135.83710396397	1067.73068085445	0.723651595397482
TCGA-EP-A12J	-829.09460642114	58.1336754561154	-770.960930965025	0.881475292966584
TCGA-DD-A1EJ	-1009.32826182075	306.146536923804	-703.181724896948	0.876733431004171
TCGA-G3-AAV2	-757.743839279593	99.9979678382685	-657.745871441324	0.87350610319449
TCGA-DD-AADY	-640.463913892734	-379.996597564218	-1020.46051145695	0.898175124241302
TCGA-CC-5263	-768.9637088696	644.413783367534	-124.549925502067	0.83276953097477
TCGA-DD-AADP	-504.48630149705	386.931842499871	-117.554458997179	0.832200605665331
TCGA-BC-A69I	-238.882065703955	492.398048670497	253.515982966543	0.800779743937823
TCGA-DD-A3A1	-995.22168276408	912.696727981284	-82.5249547827963	0.829338549751059
TCGA-DD-A4NR	182.534450047714	2289.99031085616	2472.52476090388	0.567009822788017
TCGA-DD-AAC9	181.182138195781	1131.74578426541	1312.92792246119	0.698347776259003
TCGA-CC-5259	-1268.08306690964	590.676512190216	-677.406554719426	0.874907387160858
TCGA-RC-A6M4	-1241.23809686437	-626.794788030153	-1868.03288489452	0.945788768434046
TCGA-ED-A7XP	-326.644880750109	513.283505431643	186.638624681534	0.806620936519876
TCGA-2Y-A9HA	-979.037189681049	-30.6756525792953	-1009.71284226034	0.897480419517931
TCGA-DD-AAE2	-213.911225483246	930.396901835659	716.485676352413	0.758258232753468
TCGA-DD-AADF	-1126.72981235738	315.430594024892	-811.299218332489	0.884255989837203
TCGA-DD-AACW	-1076.73583369614	182.140107431174	-894.595726264963	0.889899772417912
TCGA-MI-A75I	-1123.08338824146	220.733442288673	-902.349945952788	0.890418406183261
TCGA-FV-A3I0	-443.693166288837	368.314930881482	-75.3782354073549	0.828751937493969
TCGA-2Y-A9H1	-829.69693013678	1132.2833722769	302.58644214012	0.796444722246709
TCGA-CC-A8HU	-1166.82508263437	-214.434408403624	-1381.25949103799	0.920188606127912
TCGA-DD-AAD2	295.484792078264	1015.75976984095	1311.24456191922	0.698524617315098
TCGA-BC-A10R	-81.8997290670575	23.1910770174141	-58.7086520496434	0.827380132297571
TCGA-G3-A5SL	-641.823835150725	-36.081949189677	-677.905784340402	0.874942874143597
TCGA-CC-A1HT	184.398921318637	2095.24635690963	2279.64527822826	0.590100760345852
TCGA-2Y-A9GV	-100.471213622677	898.522980754687	798.05176713201	0.750398250585838
TCGA-ED-A7XO	-134.732543778794	800.144973288282	665.412429509488	0.763124554018495
TCGA-CC-A5UC	-242.473993364592	415.776179248866	173.302185884274	0.807776487404075
TCGA-2Y-A9H6	-3.84572410368548	1075.19702010866	1071.35129600497	0.723284694906564
TCGA-2Y-A9GW	50.4935610229894	1478.29116697213	1528.78472799512	0.675322036360799
TCGA-DD-A73D	-1490.05304871626	-637.393841492011	-2127.44689020827	0.957467540311518
TCGA-DD-A115	-313.606422795592	466.720983306833	153.114560511241	0.809519776081094
TCGA-XR-A8TF	-1072.10214107945	-94.0126154541651	-1166.11475653362	0.90736874211744
TCGA-2Y-A9H2	-959.071127499686	589.199927521857	-369.871199977829	0.852161362458874
TCGA-DD-AAW3	-891.3245578166	-295.140073330053	-1186.46463114665	0.908620287087691
TCGA-ED-A82E	-370.793956425182	272.889233797474	-97.9047226277077	0.830597845282711
TCGA-DD-A4NP	-690.979174331071	210.478574633669	-480.500599697402	0.86054621838597
TCGA-G3-A6UC	-1133.23806997314	-256.216823992948	-1389.45489396609	0.920658881105113
TCGA-DD-AADC	-1069.3478863897	-94.1116121048515	-1163.45949849455	0.907204842767212
TCGA-ZS-A9CF	-851.783236816053	262.228412315007	-589.554824501046	0.868589593268337
TCGA-NI-A8LF	-357.630249906418	84.751646077574	-272.878603828844	0.844625120161924
TCGA-DD-A39Z	-1337.67879758283	-185.913017834266	-1523.5918154171	0.928166174207499
TCGA-EP-A3RK	-77.4306695358262	1764.95169330288	1687.52102376705	0.657955514095741
TCGA-FV-A496	-1275.90037708319	-548.039706683395	-1823.94008376658	0.943666880327928
TCGA-CC-A3MB	-942.717661164887	45.1178946443133	-897.599766520573	0.890100831698448
TCGA-CC-A7IF	-1068.70345452304	-327.651744101918	-1396.35519862496	0.921053806600054
TCGA-ZS-A9CD	-241.932336252476	671.901216165894	429.968879913418	0.784999104223666
TCGA-G3-A25S	-992.462562890239	658.981066235607	-333.481496654632	0.849354078149186
TCGA-BC-A217	-1086.11879360897	704.782965707823	-381.33582790115	0.853040768344033
TCGA-DD-AAW2	-789.704409529786	-225.629040927312	-1015.3334504571	0.897844001500968
