# Supplementary material for: A necroptosis -related signature for predicting prognosis and immunotherapy in hepatocellular carcinoma
Source: Front Genet. 2022 Sep 5;13:919599. doi: 10.3389/fgene.2022.919599 (PMC9484537; doi:10.3389/fgene.2022.919599)
Supplement: Supplementary file 8 [file Table7.XLS]

Copy number variationof NRGs
gene	GAIN(%)	LOSS(%)
H2AC20	16.09498681	0.527704485
H2AC21	16.09498681	0.527704485
H2AC18	16.09498681	0.527704485
H2AC19	16.09498681	0.527704485
USP21	15.03957784	1.055408971
SHARPIN	14.24802111	2.90237467
CHMP6	13.98416887	1.319261214
FASLG	12.66490765	1.055408971
RIPK1	10.55408971	1.846965699
NLRP3	10.02638522	2.374670185
TNFSF10	10.02638522	1.319261214
PLA2G4A	8.179419525	2.374670185
H2AW	8.179419525	2.90237467
GLUL	7.915567282	2.110817942
RNF31	7.915567282	1.055408971
IRF9	7.915567282	1.055408971
CHMP4A	7.65171504	1.319261214
RIPK3	7.65171504	1.319261214
TRAF5	7.124010554	1.319261214
SQSTM1	7.124010554	2.374670185
CAPN2	6.860158311	2.374670185
H2AC4	6.860158311	1.055408971
PARP1	6.596306069	2.90237467
H2AC6	6.596306069	1.319261214
CHMP4C	6.596306069	1.055408971
MAPK9	6.332453826	2.638522427
HSP90AB1	6.332453826	0.263852243
H2AB1	6.332453826	1.846965699
H2AB3	6.332453826	1.846965699
H2AB2	6.332453826	1.846965699
H2AC1	6.068601583	1.055408971
H2AC7	6.068601583	1.055408971
H2AC8	6.068601583	1.055408971
TNF	6.068601583	1.055408971
H2AC13	5.540897098	1.055408971
H2AC14	5.540897098	1.055408971
H2AC15	5.540897098	1.055408971
FADD	5.540897098	0.527704485
SLC25A5	5.540897098	1.055408971
H2AC16	5.277044855	1.055408971
H2AC17	5.277044855	1.583113456
STAT1	5.013192612	1.055408971
STAT4	5.013192612	1.055408971
CAMK2A	5.013192612	1.583113456
H2AC11	5.013192612	1.319261214
H2AC12	5.013192612	1.319261214
TRAF2	5.013192612	2.374670185
AIFM1	5.013192612	1.846965699
CFLAR	4.749340369	0.263852243
JAK3	4.749340369	1.319261214
CHMP2A	4.749340369	2.110817942
ZBP1	4.749340369	0.791556728
XIAP	4.749340369	1.055408971
IFNAR1	4.485488127	0.263852243
CASP8	4.221635884	0.791556728
GLUD2	4.221635884	1.319261214
VDAC3	3.957783641	3.430079156
STAT2	3.957783641	0.527704485
SPATA2	3.957783641	1.319261214
IFNAR2	3.957783641	0.263852243
EIF2AK2	3.430079156	0.791556728
JAK2	3.430079156	1.319261214
IL33	3.430079156	1.319261214
CAMK2G	3.430079156	2.110817942
TNFRSF1A	3.430079156	3.166226913
STAT6	3.430079156	0.791556728
PYGL	3.430079156	2.90237467
BAX	3.430079156	3.166226913
VDAC1	3.166226913	1.846965699
PGAM5	3.166226913	7.124010554
FTL	3.166226913	3.166226913
IFNGR2	3.166226913	0.263852243
JAK1	2.90237467	2.374670185
CAMK2D	2.90237467	6.068601583
TLR3	2.90237467	8.707124011
TICAM2	2.90237467	2.374670185
SMPD1	2.90237467	1.055408971
IFNG	2.90237467	0
PLA2G4C	2.90237467	3.430079156
RBCK1	2.90237467	2.374670185
SLC25A31	2.638522427	2.374670185
PPID	2.638522427	2.374670185
CAMK2B	2.638522427	0.527704485
CHMP5	2.638522427	0.791556728
VDAC2	2.638522427	2.374670185
FTH1	2.638522427	1.583113456
STAT3	2.638522427	4.485488127
TYK2	2.638522427	7.387862797
FAF1	2.374670185	6.596306069
SLC25A4	2.374670185	9.498680739
BIRC3	2.374670185	4.221635884
BIRC2	2.374670185	4.221635884
HMGB1	2.374670185	11.60949868
PYCARD	2.374670185	0
CHMP4B	2.374670185	0.527704485
IL1B	2.110817942	1.583113456
MAPK10	2.110817942	7.124010554
TLR4	2.110817942	2.90237467
MACROH2A2	2.110817942	1.583113456
STAT5B	2.110817942	4.749340369
STAT5A	2.110817942	4.485488127
IL1A	1.846965699	1.583113456
MACROH2A1	1.846965699	2.110817942
DNM1L	1.846965699	0.791556728
TRADD	1.846965699	2.90237467
BCL2	1.846965699	4.485488127
TICAM1	1.846965699	7.65171504
SLC25A6	1.846965699	1.846965699
CHMP3	1.583113456	0.791556728
RNF103-CHMP3	1.583113456	1.055408971
H2AZ1	1.583113456	7.387862797
PPIA	1.583113456	0.527704485
H2AZ2	1.583113456	0.527704485
H2AX	1.583113456	5.80474934
IFNGR1	1.319261214	6.068601583
MAPK8	1.319261214	1.055408971
PYGM	1.319261214	2.110817942
CAPN1	1.319261214	2.374670185
CASP1	1.319261214	4.485488127
TRPM7	1.319261214	2.374670185
CYLD	1.319261214	0.791556728
CHMP1A	1.319261214	4.221635884
SPATA2L	1.319261214	4.221635884
VPS4B	1.319261214	4.485488127
TNFAIP3	1.055408971	6.068601583
GLUD1	1.055408971	4.221635884
FAS	1.055408971	4.485488127
JMJD7-PLA2G4B	1.055408971	2.110817942
PLA2G4B	1.055408971	2.110817942
PLA2G4D	1.055408971	2.110817942
PLA2G4F	1.055408971	2.374670185
VPS4A	1.055408971	2.638522427
MLKL	1.055408971	2.638522427
CHMP2B	0.791556728	3.166226913
H2AJ	0.791556728	2.638522427
PLA2G4E	0.791556728	2.110817942
CHMP1B	0.791556728	0
BID	0.791556728	5.013192612
IFNA21	0.527704485	4.485488127
IFNA4	0.527704485	4.485488127
IFNA10	0.527704485	4.749340369
IFNA7	0.527704485	4.749340369
IFNA17	0.527704485	4.749340369
IFNA16	0.527704485	4.749340369
IFNA14	0.527704485	4.749340369
IFNA5	0.527704485	4.749340369
IFNA6	0.527704485	4.749340369
IFNA13	0.527704485	5.540897098
IFNA2	0.527704485	5.540897098
IFNA8	0.527704485	5.80474934
IFNA1	0.527704485	6.332453826
HSP90AA1	0.527704485	6.332453826
PYGB	0.527704485	0.791556728
ALOX15	0.263852243	6.860158311
CYBB	0.263852243	0.527704485
TNFRSF10B	0	6.068601583
TNFRSF10A	0	5.80474934
CHMP7	0	5.80474934
IFNB1	0	3.957783641
