# Supplementary material for: A necroptosis -related signature for predicting prognosis and immunotherapy in hepatocellular carcinoma
Source: Front Genet. 2022 Sep 5;13:919599. doi: 10.3389/fgene.2022.919599 (PMC9484537; doi:10.3389/fgene.2022.919599)
Supplement: Supplementary file 9 [file Table11.XLS]

ID	Response	os	censOS	USP21	H2AFZ	H2AFX	CHMP3	PPIA	SQSTM1	DNM1L	HSP90AA1	riskScore
SAMc1b27bc16435	PR	24.18069815	0	3.024652673	4.508639464	4.055739045	1.830257332	5.284882922	6.072536905	4.792172551	9.40217699	5.101363869
SAMf275eb859a39	PR	24.47638604	0	2.961366663	3.610255679	2.640940672	1.643933276	4.200496219	6.84407086	4.66736999	8.644383926	4.677876887
SAM7f0d9cc7f001	PD	4.632443532	1	3.554653752	3.804732015	1.968484734	1.831192933	4.112928622	6.256108597	4.175612848	9.068114933	4.687904442
SAM4305ab968b90	PD	1.412731006	1	3.015038009	4.843835791	2.585246133	1.437852281	5.145120034	6.905294499	4.961288801	9.840659375	5.248668293
SAMcf018fee2acd	PD	16.22997947	1	2.719346014	3.761356581	2.528421624	1.821571322	3.894451079	7.23999425	4.835346751	8.49914214	4.64258726
SAMb2f1d0e54ece	PR	11.40041068	1	2.912675169	4.476546815	3.620197331	1.608656116	4.707267188	6.410508145	4.136881886	7.988687108	4.720168911
SAMcc4675f394a1	PD	3.121149897	1	2.88076466	3.139131044	2.45765433	1.346953002	3.293718769	5.844221298	3.962093504	8.788557777	4.259981487
SAM49f9b2e57aa5	PD	7.457905544	1	4.900231428	4.918893414	4.396994657	1.362333371	4.356254074	6.183375301	5.165673439	8.509397615	5.090709767
SAM2e7aa8fa0ab3	PD	7.72073922	1	3.137711476	3.919515764	3.273225111	1.524281024	3.776660115	6.489069827	5.203517176	8.524527491	4.621714392
SAMdf3e42c8672a	PD	7.326488706	1	2.972753237	4.663078963	3.611084992	1.729695819	4.245134768	6.155364019	4.823578362	9.543540007	4.921554217
SAMd027124354ce	CR	23.52361396	0	2.964480576	4.560088946	3.607666316	1.446669835	3.275183872	5.682524649	4.275879684	9.405397741	4.594931566
SAM36d87392593b	SD	23.68788501	0	3.04209286	4.700312243	3.339363448	1.372552767	3.511987008	6.925455757	4.228105331	9.542583374	4.885714682
SAM36a9225b0222	SD	23.81930185	0	2.306619606	3.688936474	2.796461911	1.567625497	4.013086919	6.274339817	4.431641169	8.068005648	4.36418735
SAMe7bf6c015192	PD	3.121149897	1	2.545166197	4.012527021	3.614532983	2.10482582	3.617885756	6.512066779	4.530402199	8.768340337	4.578580562
SAM6dd7ad1d797d	PD	19.28542094	1	3.008467008	3.73774062	3.626403811	1.451861755	3.980053013	6.260456958	4.587516241	7.9108785	4.475521833
SAMc0d625a50eb8	SD	13.27310062	1	2.345767858	3.084661363	1.417395941	1.690911626	2.66685491	6.177044598	4.129017917	7.668686697	3.855285522
SAM18039827e1b9	PD	1.478439425	1	3.302127711	4.44711547	3.855194096	1.50649535	3.868254889	7.207777198	5.329050705	9.485332978	5.058628671
SAM681e4bf7cf85	PR	23.39219713	0	2.947978324	5.059191898	3.902726566	1.537016589	4.599507928	6.400691616	5.06825451	9.484953746	5.087104626
SAMc692536a795a	PD	5.650924025	1	2.910967346	3.498727066	2.883056091	2.053178741	3.428081848	6.807787758	4.314664159	8.847655571	4.544867919
SAM9a2cf3c06fb3	PD	5.650924025	1	2.650856932	4.230315051	2.761680967	1.498331162	3.861391118	6.352077711	4.807567939	8.449563682	4.533052658
SAM557dde1b9f3e	PD	6.702258727	1	2.735927149	4.051479891	3.333043939	1.404131819	4.217536599	7.510630353	4.392643759	8.743530018	4.86538413
SAM23aa15d4a0b0	PD	5.716632444	1	3.165946531	4.891603903	4.152124712	1.322586915	4.100224288	7.102667401	4.497965617	9.332771559	5.08583015
SAM468a9e1dc821	PD	3.876796715	1	2.964793281	4.344820463	3.262340586	1.760342513	4.075959923	7.005694657	4.384880448	7.830981492	4.645267175
SAM81b71522417a	PD	2.135523614	1	3.005639228	4.275817539	4.044021863	1.985309157	3.960131904	5.531615324	4.786638377	9.485394388	4.734841707
SAM6cb230f208a8	PR	23.22792608	0	3.216949763	3.34366551	3.490086849	2.178710963	3.350674691	5.899333304	4.995724911	9.477234214	4.569354706
SAM0684af734db1	PR	23.26078029	0	2.910864824	4.527371984	2.921005023	1.402567986	4.484739225	6.44688084	4.63615859	9.741387986	4.983122223
SAMb963dda93cfd	PD	2.759753593	1	2.933991596	4.738586933	4.697286463	1.630689021	5.15938752	5.984659102	4.025919803	8.485863367	4.922775801
SAMa9ca8536d2b1	SD	21.84804928	0	2.562574401	3.878215538	1.606328745	1.921401657	3.430522663	6.30700536	4.576238691	8.133438152	4.258540819
SAM9fb814c22bdb	SD	19.1211499	1	2.023353131	4.032103865	2.318568194	1.334431881	3.582431858	6.483144575	4.329360998	7.983128415	4.269229024
SAMbcbc7957c264	PD	4.1724846	1	3.50323884	4.464757157	3.258273984	1.896990027	4.260086672	6.77948345	5.000609591	9.22392387	5.002206782
SAM7fb6987514a4	PD	22.83367556	0	2.651136899	4.213927765	2.713203528	1.30383397	3.502837991	5.914221495	4.229071774	9.118253774	4.490326223
SAM63405b04ab2d	PD	6.800821355	1	3.30390275	3.457950266	2.696057476	0.995216302	3.705703213	5.895437356	4.477056983	8.032658615	4.327773656
SAM18bc1078bc15	PD	6.899383984	1	3.860716201	4.326656689	4.156843475	1.380030024	3.393174264	5.345931887	4.494784695	8.818926929	4.580438542
SAM7d2dfba6cd84	SD	12.71457906	1	2.965495445	2.984857161	2.860643894	1.270930155	2.966112964	7.008823097	3.973795753	7.687937266	4.205254238
SAMd1bd63734394	PD	1.938398357	1	5.161340077	4.752065362	3.369543394	2.027156073	4.703244648	6.465475914	5.396331878	8.595693152	5.18784769
SAMe9ae8beb82fa	PD	5.486652977	1	2.349839006	3.838140057	3.364035654	1.711689926	3.404352779	7.486681846	4.741604627	8.563363632	4.60594187
SAMb0a83e5fbde9	SD	23.32648871	0	2.72976341	3.696386228	2.648922452	1.476899268	3.509022941	5.650619324	5.029998463	8.794068797	4.356532937
SAMba7176afe070	PD	3.449691992	0	3.258069032	3.414868672	1.952977337	1.65260358	3.874172361	5.805658077	4.569560468	8.992500535	4.475575472
SAMae1690469964	SD	21.15811088	1	3.141957184	4.418803281	3.692404548	1.865419745	4.050629139	7.247631655	4.803130286	8.847031315	4.937821759
SAMbe83eae4026e	PD	2.726899384	1	2.47620499	4.703301594	3.531661028	1.891079878	4.875995415	6.654604402	5.469416716	9.464615623	5.069569799
SAMe5bc41772bc9	PD	6.110882957	1	2.291793184	4.419604662	3.300672529	1.686282694	4.525153635	6.837205565	4.46389894	8.851861947	4.818980162
SAM23095936e611	PD	2.234086242	1	3.303951103	4.711123852	3.725315564	1.501873302	4.4332913	5.99205394	4.732164915	9.092118093	4.899077474
SAM7114d99032ec	PD	10.84188912	1	3.019428478	4.088777577	3.459281659	1.889376495	3.706940125	6.379309339	4.426679117	7.952532293	4.4801996
SAMd215b503f99a	SD	1.708418891	0	2.636108164	3.424256578	2.425350906	1.54769194	3.199012719	5.785886502	4.324348107	8.345651447	4.159922324
SAMdb3f50c9129c	PD	15.80287474	1	2.283503676	5.116818917	3.465990099	1.912392138	3.725487947	5.930095541	4.201059081	8.615643957	4.548029767
SAMbf1a3ae828e6	CR	20.73100616	0	2.502116444	4.00553089	2.569718523	1.580215889	4.025292425	8.190752074	4.400733202	8.632940361	4.842697681
SAM52e3fa3ad574	PD	7.950718686	1	2.894103399	4.179910681	3.45799441	1.580963714	4.129977825	5.840036597	3.931706936	7.789718186	4.421182414
SAMd4c0837b0997	PD	5.388090349	1	2.840163668	4.708935744	2.735742998	1.530990185	3.77827729	6.209781563	4.762974023	10.52656373	4.954044836
SAM9cafb905b36a	PD	7.622176591	1	2.599488069	4.720601375	4.064697971	1.533795857	3.936710456	6.618291245	5.523265081	9.26824398	4.890266902
SAM032c642382a7	PD	2.496919918	1	2.340011814	5.325317153	4.565139417	1.039056363	4.395445621	7.010575086	5.093784279	9.258898643	5.095881888
SAMb419a8fcbfcd	PR	22.73511294	0	5.006203133	4.712759987	2.617454292	1.491711516	3.210982948	5.053233942	4.920293473	9.822502526	4.796386986
SAM8884fe446d20	PR	23.16221766	0	1.957170491	4.727415819	3.670608665	1.655409057	4.112774903	6.48456521	4.85631656	9.371961138	4.798329206
SAM2070b416069c	SD	8.016427105	1	3.151151271	3.791983052	2.302030159	1.6022028	4.014286812	6.658567029	4.507529478	9.075195623	4.710701891
SAM0ce9c983b20f	PD	6.603696099	1	2.757251576	4.567419944	3.188350914	1.226870525	4.078113725	5.97205788	4.582838036	8.659327845	4.620406686
SAMa1e62d323e1d	SD	10.57905544	1	4.623720069	4.187377561	3.613008939	1.857697552	4.064520445	5.726372836	4.350521921	9.478774705	4.94975751
SAM61baf919bb01	SD	15.60574949	1	2.851128227	3.915315692	3.105882787	1.70933758	4.061471773	5.695819125	4.190844678	8.76941346	4.515392479
SAM97a00e0929fb	PR	12.71457906	0	2.681559295	4.272031273	3.679191607	1.84622868	4.010124169	6.127699058	4.839603785	9.511971644	4.786720046
SAM2f228939632f	PD	7.885010267	1	2.517704677	3.610594315	3.309426354	1.770171617	4.794000036	6.442767093	4.108193763	8.60713446	4.687478209
SAM9539a4f19ebc	SD	7.950718686	1	2.549883673	3.993439875	3.757649144	1.846347316	3.977277104	6.101032766	4.37803447	9.994674726	4.80769824
SAM36851bc8b9ae	SD	3.54825462	1	3.748172575	3.850187586	3.381014637	1.759561552	3.658265267	6.076933113	4.808663459	8.877232089	4.662677711
SAM297c0301e861	PD	8.082135524	1	2.18035993	4.636268732	3.629363679	1.638105954	3.697448283	5.890828526	4.476847129	8.424043332	4.446651822
SAM1fa6bcb7fc48	PD	22.73511294	0	2.968978403	4.467936236	3.720974395	1.552088632	3.947963817	5.990621575	5.067638055	9.214504097	4.763095235
SAM075e037d95bc	PR	21.32238193	0	3.142758994	3.045260101	3.075751591	1.587843456	3.503993084	5.949281446	4.558832263	9.305071438	4.491969535
SAM6d2ae0c39b96	PD	22.11088296	0	3.537265345	3.971353462	3.712831548	2.00301488	5.610333665	7.443840019	4.084785258	9.26851144	5.338986817
SAMcabb6d58ff55	SD	20.27104723	0	2.717734798	4.202349537	4.095437093	1.468485871	5.838322774	6.08864156	4.712953885	8.496942652	4.968306248
SAM716f54e468f4	SD	21.19096509	0	5.560625208	4.119743448	2.200849567	1.824881973	3.986981705	6.162660917	4.547610687	8.701981278	4.901055015
SAMeff2ce356ccb	PD	8.082135524	1	3.046345826	4.542023703	3.909442432	1.651001076	4.439640676	5.922884467	4.7407158	9.550127793	4.93221095
SAM110501d0eedb	PD	4.271047228	1	3.335634078	3.893951821	3.063455353	1.733698826	4.754622868	6.191975467	4.599310681	9.179717565	4.881141457
SAM2e9ac0b1b250	CR	22.14373717	0	2.618592757	4.300872015	4.012892126	1.747877811	4.368765984	6.760324381	4.098449716	8.324964459	4.738920598
SAMc0ef41aa6c8b	PD	9.560574949	1	2.709284045	3.962750179	3.168871602	2.354633952	3.386305211	6.639145741	4.384961808	8.803761214	4.548105736
SAMd636e3461955	PD	10.48049281	1	1.810707991	3.1546588	1.892728065	1.425675271	3.246758588	5.967466337	3.915248832	7.721603441	3.902801306
SAMe712352fb82a	PR	22.11088296	0	3.077577538	5.082386429	3.619011471	1.359286288	4.297559637	5.55687698	4.902426549	9.282941771	4.844944688
SAM30b5c6c54cf7	CR	9.264887064	1	3.792039837	4.625098606	3.236244883	1.914648262	5.079336067	7.584956491	4.139473819	9.104987833	5.309576955
SAMd98bac0a070f	PD	2.069815195	1	2.973204689	3.776845934	2.645589567	1.584851723	4.11892867	6.749819673	4.655592768	7.828535193	4.51544197
SAM8e8ef2368dfa	PD	4.501026694	1	2.695119193	2.88666466	1.842680618	1.649823326	3.105120687	6.222248031	4.150080203	8.284690133	4.11110712
SAM08cce2fa88f2	SD	22.11088296	0	2.477522954	3.815553488	2.636632816	1.729600057	4.592256997	5.711835155	4.496962676	9.797523671	4.733501319
SAMb4c7a001537d	PD	3.186858316	1	3.478055163	4.631421365	4.012965924	1.64306949	5.046013338	5.087622479	4.585786256	9.818943046	5.028877978
SAMfd947610629d	PD	9.034907598	1	2.721857883	3.307872498	3.412318345	1.802172949	3.402949596	6.50323114	4.020290175	8.732595088	4.441919313
SAM943df5cf15df	PD	2.135523614	1	2.214229724	4.440523882	1.882993746	1.786915758	4.133833107	7.261871683	4.38868162	8.573385504	4.669785357
SAM31f41dd0d6ca	SD	8.27926078	1	2.984072579	4.116448899	3.041782708	1.883543154	3.766648054	5.776810825	4.202214923	9.010568218	4.553774597
SAMb3c02294aba7	PR	22.40657084	0	2.98495494	4.986196619	4.357935243	1.469642044	3.262993206	6.249517809	3.7409773	9.374279759	4.764195964
SAM39eb94fa504d	PD	17.90554415	1	3.010297518	3.868195588	2.887728905	1.413425204	4.839298922	6.57439388	4.001164344	7.821215809	4.637339289
SAM62fb1388c871	PD	22.50513347	0	2.291939003	4.497062686	4.758654987	1.490706225	4.173548992	6.913965298	5.204526783	9.199199422	4.940049214
SAMc0da5d48686d	PD	9.49486653	1	2.837519964	5.421003535	3.957168051	0.721455044	3.828957337	7.458678861	4.808240538	8.907327365	5.025197466
SAMe7bcab05402e	SD	7.917864476	1	2.604136211	3.190741822	1.739889974	1.898940365	3.596157683	6.444491466	4.426873515	8.361826291	4.28619593
SAM2570ff4aae6e	PR	22.37371663	0	2.249826729	4.091840558	2.698356704	1.709366789	3.648395251	6.296773585	4.392030341	9.13428658	4.526436764
SAM2dc3f04e45e9	PD	10.18480493	1	2.606394947	4.423713457	2.916456759	1.018361765	3.79469313	7.003782792	4.770798253	8.287726328	4.621514417
SAM4501e41e4751	PD	1.117043121	1	2.366942093	3.81784168	2.499819863	1.504594664	4.292994091	6.147517679	4.637525537	8.058029985	4.406655158
SAM5b57e47fdcb3	PD	3.843942505	1	3.41892912	3.553227408	3.459608651	1.484284893	3.272904308	6.099464283	4.162950934	9.017757021	4.524504485
SAMae4da274eded	PD	4.993839836	1	2.91691927	4.854453405	3.878991636	1.295813341	3.836352225	7.001787221	4.651353876	8.996387326	4.905761531
SAMd35318127278	CR	21.58521561	0	4.842759619	4.739059124	5.525455155	1.843232868	3.403937097	6.106358932	5.630237635	9.048973711	5.043266089
SAMa913c6139ec8	SD	5.125256674	1	3.184698911	3.977307832	2.500329815	1.662526279	3.691156763	7.274273969	4.15292803	9.689926149	4.89281705
SAM75142fcab9df	PD	11.92607803	1	2.489383449	3.60922051	2.641418066	1.676321858	3.54920461	6.480325144	4.36397243	9.062109142	4.495596295
SAMd697ba701077	SD	21.15811088	1	4.44987728	3.939783046	3.581757159	1.363446583	3.462392028	6.379517901	4.447691839	8.313978468	4.672198777
SAM166a419a4e5a	PD	5.388090349	1	2.139945903	3.225429555	1.840511888	1.674311259	2.803606887	6.025525946	4.287751204	8.241723332	3.981069925
SAM025b45c27e05	PD	8.772073922	1	2.259712978	2.796064384	1.953686594	1.696727891	2.965906994	5.581031536	4.260082916	8.422957687	3.943502674
SAMe07c4560772d	PD	2.102669405	0	3.205168026	4.425322828	4.103814778	1.648093369	3.599605172	5.141068797	4.524806023	8.921347711	4.530978701
SAM560f23d6a3ad	CR	21.38809035	0	2.513824377	4.497121464	3.397097272	1.310537908	4.391441364	7.245143482	4.297832112	8.860179008	4.89959472
SAM52500cabdd36	SD	20.46817248	0	3.355757619	4.786112395	3.443591721	1.101378929	3.570793431	5.626993324	4.607066974	9.139625712	4.668900864
SAM14df63a65411	PR	21.42094456	0	3.009433621	4.222290629	3.336593396	1.654715334	3.771608733	7.514977156	4.848336728	9.712374804	5.026820135
SAMf3a9bce50099	PD	2.102669405	0	2.84482837	3.656483697	3.357961786	1.436353557	3.607389676	6.717340236	4.510170116	8.792219945	4.593401522
SAMffa5c7cad0e5	PR	15.54004107	1	2.126964239	4.002432257	2.264993436	1.375850208	3.4487638	6.171664527	4.094610433	8.287423797	4.247350796
SAMdab9ca8fb5de	PD	0.197125257	0	2.626183005	4.128187777	2.816513592	1.931597564	3.656489974	6.542586699	4.534844573	9.449343037	4.693296642
SAM34430ef08e5b	PD	18.16837782	0	2.381197475	3.119923872	3.181811704	1.335791269	3.063655865	6.149229294	4.675489448	7.54140012	4.029992343
SAM4b0175e8db6e	PD	2.069815195	1	2.830816451	3.306926067	3.573642123	1.504391933	3.625114663	6.364677121	4.491637389	8.143486364	4.387780229
SAMf28c01545593	SD	6.406570842	1	3.214970619	3.495957743	2.839767716	1.468818787	3.42080873	6.07749727	4.672686745	8.685071973	4.43259281
SAMaec7380f9ab0	PR	20.862423	0	3.253772527	5.192865495	4.018916303	1.229304851	3.843467806	4.819379391	5.203132559	10.39540918	4.9029097
SAMe94c30c30616	SD	15.37577002	1	2.732711879	3.669625856	3.652068455	1.472587437	2.983819548	6.165153905	4.335360642	8.021515667	4.234361993
SAM54e58f1b0230	PD	4.369609856	1	3.137618818	5.084787551	3.21845706	1.512471313	3.808274105	5.941093535	4.690925044	9.005280456	4.741880602
SAM5e3bae090b8c	PD	6.735112936	1	2.756049354	4.391094563	2.608393517	1.901907482	4.070678755	6.774743302	4.779125741	9.255284559	4.819870274
SAM3cb94b0d5297	PD	5.059548255	1	3.114635958	3.727254336	2.888554922	1.707735202	4.100661336	6.85113013	4.682233152	8.344246966	4.652757471
SAM61b9d4d84c64	SD	21.38809035	0	3.468232489	4.159361161	2.819479431	1.699482393	3.837884274	6.535445224	4.873195657	9.508577492	4.859923044
SAMcb132b0cdd2c	PD	2.529774127	1	2.976169089	4.357956142	2.801014802	1.938866676	3.342977528	5.970509466	4.834514693	9.643289972	4.650104376
SAMe97af0feefdf	PD	11.10472279	1	2.704843038	4.585723076	3.70358228	1.934017601	3.861799591	6.130563483	4.302729847	8.789631715	4.651239185
SAMee3844cc0b9f	PD	3.219712526	1	2.455001113	3.150686544	2.379347351	1.519758234	3.469323043	6.351993812	4.210488379	8.159753163	4.213287912
SAMdcae54fcd7fa	SD	6.242299795	1	2.890084929	3.230725928	3.087026262	1.525860145	3.567616481	6.410247482	4.699699597	8.729048226	4.468490045
SAMdad5c29dc105	PD	2.431211499	1	4.657986026	3.811012431	3.923130698	2.016784546	4.355936539	5.627351529	4.712512869	9.318206473	4.950824815
SAMa424c75831b4	PD	3.54825462	1	3.275074548	4.870866202	2.34747373	1.976994644	4.373550637	5.831550118	5.072685559	10.28983431	5.027798972
SAM28687037e4ff	SD	21.58521561	0	1.960385774	3.966352058	3.712556755	1.952072165	3.644099206	5.560332821	4.638391931	8.944640362	4.381730915
SAMe50d15fde368	PR	18.89117043	0	3.28281919	4.415499259	3.823485806	1.630915572	3.734633072	5.310645907	4.42976705	9.176960534	4.623347265
SAM45c8e6412c66	PD	3.482546201	1	3.420246623	4.590462414	3.565394901	1.339606462	4.558034081	5.584624068	4.851240163	8.862119717	4.806318611
SAM8533e5e261d6	PR	12.81314168	1	3.73940888	3.494142275	2.379017232	2.339288112	3.516364766	7.091167831	4.620841173	10.22444106	4.952638132
SAMaaf505c36f93	PR	20.56673511	0	3.532715491	3.648081088	3.517033922	1.619914369	3.955260057	5.953171927	4.554049908	9.199471913	4.708644419
SAM73663ee4a96e	CR	21.25667351	0	2.89559153	3.685147142	3.180872468	1.949954953	3.679381566	6.036840769	4.620587465	8.723685077	4.485952378
SAM0bdb3428bd13	PD	2.234086242	1	2.479680736	2.935361563	3.766564349	1.148091768	3.170618087	6.759305701	4.402727493	8.445788123	4.33846058
SAM3330c03fdf00	PD	19.18685832	0	2.64826225	3.922118018	1.841237107	1.562286219	3.861692612	5.75012484	4.256130071	8.488002756	4.334067984
SAM0a7c2091dd56	PD	2.628336756	1	2.229109289	3.727228995	2.433507751	1.406300169	4.023672083	5.170711702	4.944089215	9.305775523	4.39449571
SAM7bff231634e9	SD	10.25051335	1	2.784852087	5.135392198	4.435370568	2.080689374	3.924363299	6.257059705	4.384392851	10.3330162	5.090348381
SAM5d1dfd5207f5	PD	10.90759754	1	2.859419519	4.023180955	2.490377417	2.097043015	3.845347301	6.137023388	4.826728213	9.798346448	4.734669695
SAMeb587a68006b	SD	20.69815195	0	1.936051737	3.427777015	2.618480865	1.926518522	3.790883767	5.798904048	4.633171767	9.766130388	4.472840563
SAM99a46b9eec27	PD	3.613963039	1	4.775858038	3.062786308	2.517442708	1.655602602	3.266930762	5.638949197	4.723602196	8.161404338	4.368353336
SAM1ac4e3dee297	PD	5.519507187	1	3.166562206	4.464360878	3.563890923	2.021921966	4.952499081	7.124235844	4.564448519	9.620403155	5.23336431
SAM553c3c35b847	PD	6.702258727	1	2.40005011	3.786497298	3.088196201	1.642929937	3.491596494	5.979700103	4.333259659	8.195698835	4.273570848
SAM3e04eb914f3d	PR	17.28131417	0	3.929369037	4.002030228	3.159333744	1.637571063	3.564066873	5.941414638	4.412971836	9.342714934	4.723894528
SAMc2a1820d4e6b	CR	20.73100616	0	3.000953727	3.783227443	2.744018837	1.894500617	3.93868912	6.241465694	4.473933768	9.019800798	4.621498813
SAM822b226466a1	SD	17.28131417	0	3.435001155	3.707509706	3.566799939	2.222425897	3.692120064	6.347004907	4.494300135	9.117240539	4.7075014
SAMabc151b01ea3	PD	0.558521561	1	2.426867886	4.057950115	3.258930624	1.364858813	3.683036796	6.757142491	5.40996537	8.596775682	4.5889516
SAMe1eb5d988760	CR	21.05954825	0	2.796381864	4.74835435	3.460598647	1.9333636	4.059124364	6.138284364	4.860905657	8.849642112	4.734134568
SAMe3210d3632b4	PD	2.168377823	1	1.828913554	4.468586123	2.869687776	1.353232862	4.003908036	6.053296723	3.948877237	9.585229203	4.623234859
SAMb15ad09d6e24	PD	3.876796715	1	2.937853453	4.460713522	2.844522476	1.562991252	4.010989734	6.132228948	4.18099316	8.788969271	4.640556559
SAM7893196e0e89	PD	2.661190965	1	2.890197426	4.363501314	4.363797689	1.849635504	3.236516749	7.265550378	4.933297863	9.991253382	4.995354688
SAM961d04c42bd9	PD	5.880903491	1	2.626943535	4.265893338	4.287899924	1.957938785	4.246323852	8.044710278	4.80401293	10.20356053	5.31257228
SAMb0d11db9aa79	PD	10.54620123	1	2.593874124	4.211400901	3.425682469	1.695388082	3.564449619	6.068041611	4.954390529	8.868681051	4.538608548
SAM19fec8f3b3bd	PD	9.889117043	1	2.620920467	3.310846694	2.460894021	1.598958059	3.856648116	5.78061661	4.232410335	8.770212983	4.352084771
SAM6083aac8db99	PR	20.63244353	0	3.670302467	5.261045327	3.454179121	1.602418634	4.115122435	6.032519398	4.816078363	9.346885837	4.988602832
SAMa90d73f8d891	PD	1.018480493	1	3.176199799	4.275444888	3.165140686	2.042874986	4.132478943	7.34148239	4.238642535	8.52635753	4.853397131
SAM415f36ad349e	PD	17.97125257	1	2.457006054	4.333629068	2.907396883	2.09626495	4.293531382	6.936534509	4.398039512	8.797829574	4.769524422
SAM7c67b05aa109	SD	8.246406571	1	3.097885125	4.382625215	3.704253679	1.513848636	4.477752776	5.862878929	4.642796459	8.809842902	4.765440028
SAMad83c9c53537	PD	14.98151951	0	2.63223914	3.590218894	3.285503654	1.546651224	3.365611092	6.2264942	4.8311255	8.232810947	4.32921018
SAM3e8baff50d7a	SD	6.965092402	1	3.541491732	5.047930019	4.276039644	1.851032011	5.058204852	7.488592315	3.984119506	9.029571072	5.347849066
SAM3ee5dcd894f0	PD	8.706365503	1	2.058113604	3.865101772	4.504560166	2.205413436	3.32906019	8.23328186	4.204241492	9.222501646	4.859796913
SAM8a1b0e02ee42	CR	20.56673511	0	3.387657587	4.301740666	4.404612362	1.653449332	4.455902734	5.644749207	5.245665948	9.288710525	4.899536927
SAMd7d57ee3a863	CR	20.27104723	0	3.18164776	4.28459035	3.053238424	1.508939367	4.12160895	6.15163515	4.808522157	8.445307571	4.642389931
SAMeb29625f76a5	PD	3.121149897	1	2.876393097	3.846137306	3.823819548	1.633349657	4.119917532	5.919246751	4.557763071	10.09111837	4.855794161
SAM563d6233dfa2	PD	2.135523614	1	2.877150714	2.774891098	2.425698075	1.579655153	2.559343643	5.64252386	4.08625479	8.270253306	3.945673897
SAMa1871f491b02	PD	1.741273101	1	3.772071927	4.370605035	2.489989446	1.966636156	3.414451996	6.889699309	5.134496914	9.618889004	4.910139453
SAM30cf07d4874f	SD	11.66324435	1	2.55144161	3.844035317	2.925838895	2.110225193	3.590499662	7.485231389	4.033726818	8.399942247	4.596951831
SAMd135d5867fe3	PD	3.613963039	1	1.834663276	4.976690618	4.129653568	1.870929757	3.611050341	5.927222381	4.729061053	10.26297443	4.807718685
SAM9e11ec6bea80	SD	15.40862423	1	2.400567255	4.99671838	3.097462698	1.723982543	4.598487677	6.398845956	3.976436901	10.82151062	5.179544385
SAM065890737112	CR	20.07392197	0	3.892980371	4.792630084	2.986870461	2.14902687	4.247483025	6.419805971	4.986323504	9.552341011	5.073748251
SAMb470eb8f04be	CR	20.07392197	0	2.709157384	4.358292154	3.476290156	2.10685594	3.977297363	6.240845856	4.906003556	9.067955682	4.722478905
SAM675a12a09c15	PD	2.891170431	1	2.758501969	3.82979874	2.145694229	1.782875187	3.92065313	6.909844361	3.930420848	8.464212204	4.55136776
SAM1e9c4d1d39ae	PD	12.41889117	1	4.334949893	4.380347056	3.690503594	1.894825172	4.415502766	5.340896823	4.837237886	8.572616618	4.789060827
SAM5a2347c0498a	SD	4.895277207	1	3.81875206	5.196766755	3.344670574	1.615147727	4.412571983	6.345193973	4.670105572	9.629361512	5.15391618
SAM0571f17f4045	SD	4.533880903	1	3.069574606	4.848898442	4.167495673	1.011562394	4.122276992	5.754763122	4.294874578	8.290803252	4.645792118
SAM4b7ea015fd9e	PD	13.27310062	1	2.745304515	2.672603919	1.856144469	1.34215177	2.651570087	5.258249456	4.722287811	7.60492445	3.72918465
SAM9306c5c92444	PD	15.44147844	0	3.764213654	4.909282371	3.57403791	1.724014989	3.9870544	6.591140546	4.929887941	9.59239059	5.08552802
SAMb15ac6e4c4ef	PR	20.00821355	0	3.088702948	3.682257796	4.036102548	2.126943943	3.445251366	7.549775043	4.629508522	8.195278948	4.67403665
SAM28e6031ac18b	SD	9.232032854	1	3.085941918	3.798916757	2.757603579	2.061762374	3.935045283	6.212525847	4.718451846	9.673122834	4.758062202
SAMd86389d0d768	PD	2.201232033	1	2.744481182	3.771832922	2.603856318	2.05795783	4.587836204	6.946479139	4.791450078	9.682699653	4.957867908
SAM63b2189c36d7	PD	3.975359343	1	2.561068839	3.762636824	2.31213664	1.911707248	3.779681834	6.30519162	4.386056466	9.380633191	4.580286822
SAM18be5b395318	PD	9.002053388	1	2.496683814	4.62377207	2.514167867	1.337610645	4.202920057	7.06630458	4.54832087	10.24835017	5.056345537
SAM0d855cff64e6	PD	2.858316222	1	2.611640507	5.197215957	3.203892031	2.040801202	3.932550917	5.89665854	4.900453117	9.46113932	4.795953592
SAM6cbc10abddb0	PD	5.94661191	1	2.941335562	4.322695669	2.701264563	2.042285495	5.20812502	5.625888503	4.767634812	9.019347169	4.82892997
SAMdee1011782cd	PD	3.909650924	1	3.494908533	3.404653739	1.853888311	1.691324759	2.877785784	6.63321825	4.521077139	8.008161061	4.259641269
SAMe9475f77504b	SD	18.66119097	0	2.900487111	3.304007597	1.738937869	2.398089066	3.253591652	6.180278174	4.729945171	8.991014608	4.353468283
SAMa535fcdf18a0	PR	17.28131417	0	4.22627801	4.862499555	3.01867974	1.943361882	4.004992898	6.100347585	4.75298979	10.02239797	5.104538349
SAM548551ef782c	PR	17.28131417	0	2.737018621	4.759170551	4.351888755	1.627563072	4.371023385	5.926488034	4.28524323	9.371302916	4.884531317
SAM203dcf14f927	CR	19.35112936	0	3.73481193	4.872002947	4.442064204	2.243029596	4.422389982	6.611986252	4.803447489	9.034650591	5.114666113
SAMe41b1e773582	PD	0.854209446	1	2.914577972	4.960159458	3.264898918	2.306056342	4.433778554	6.064477055	4.662077577	10.17894745	5.066799699
SAM978a587b207e	PD	2.102669405	1	4.396640328	5.081498452	4.041459135	1.954912679	4.339815457	5.679032158	4.155568883	9.151474736	5.02992255
SAM5234688806a7	PD	5.880903491	1	3.014906203	3.916107832	2.72905482	1.60978768	4.1748145	6.141940913	4.643345432	8.922242616	4.652237402
SAM2c9586161ce6	PD	11.26899384	1	3.641724207	5.293335168	4.312898127	1.675780664	4.136493593	6.801821289	5.020626282	8.994624574	5.114053522
SAM76a431ba6ce1	PD	14.12731006	1	2.305302535	3.792546377	2.457253161	1.904048573	3.8312161	7.40561225	4.216731975	8.868924317	4.655732925
SAM8f2275c36e8c	SD	20.73100616	0	2.76857188	4.039356583	3.184078474	1.730198911	3.697498485	8.115542336	4.691150818	9.087923167	4.932962917
SAMab8052a03398	SD	13.30595483	1	1.969743651	3.134132733	1.780975655	1.273141339	2.892549647	6.223862029	3.404533433	7.294642487	3.794267987
SAMd3bd67996035	CR	20.82956879	0	3.378159554	3.855627928	3.169085123	1.542675772	3.738576309	6.120367194	4.618459086	9.06304033	4.653595824
SAM753d4bb52dbe	SD	11.36755647	1	2.928794279	4.450166388	2.590168482	1.86005541	3.687054035	6.22249642	4.470106731	9.664907423	4.746272755
SAMd3601288319e	CR	23.12936345	0	2.447970556	4.780394294	3.434396119	1.825305939	4.139778175	5.56360303	4.504469034	9.810124298	4.776937076
SAM59f392864f5d	SD	17.77412731	1	2.381538565	4.188634778	2.859898216	1.80293105	4.186565827	6.199231979	4.35642299	9.330013713	4.689803973
SAM26104d5adc89	SD	5.388090349	1	2.297365588	3.927336066	3.102317518	1.836683603	3.349436146	6.021148107	4.865766281	8.962525529	4.413696355
SAMba1a34b5a060	PD	12.84599589	1	3.230003535	4.522549301	3.618850454	1.540266969	4.174857856	6.131570866	5.201010753	8.759618184	4.78544219
SAM18a4dabbc557	PD	16.45995893	1	4.977058129	4.567370388	4.225021368	1.780389192	4.652390584	6.707190298	4.620124473	8.797868512	5.238197238
SAMfb7aec7cb0e2	PR	22.53798768	0	4.741372214	4.686540348	3.176955213	1.664378296	3.422701281	6.477809473	4.681955087	8.917335315	4.90142866
SAMfed609955db9	PD	20.56673511	0	2.330859963	4.44039192	2.90753563	2.111235255	3.679852904	5.62104273	4.831864339	9.524438141	4.568356552
SAMb8070b7937e7	SD	21.02669405	1	2.733493892	3.725088352	2.495015654	1.909699622	4.048869827	6.251337292	4.951142833	9.112394391	4.618840794
SAMf2aae1443f67	PD	10.34907598	1	3.132957854	2.956635663	2.992338679	1.814983707	3.323735542	6.573930692	4.543985892	9.516135686	4.585601338
SAM2bba8cb35e48	PD	10.48049281	1	2.067359703	3.27267124	2.36857985	1.767911323	3.573633909	5.698789428	4.021739979	8.6361134	4.171116299
SAM5c139c5c1c4f	PD	7.227926078	1	2.303297608	3.953639684	2.239460526	2.044648453	3.885262365	6.064311067	4.22807287	9.320554991	4.530183378
SAMc1251c7bfee2	PR	21.61806982	0	3.346650379	4.451627566	3.433397685	1.40722718	4.40579986	6.71569598	5.697322595	8.019513963	4.801502893
SAM6780ed436b55	PD	6.242299795	1	3.26537229	4.517524013	3.682439315	1.842552971	3.86099198	5.557907067	4.353447958	9.91215729	4.826518463
SAM85f0a3ac1c45	PD	5.848049281	1	2.868037665	4.308939804	3.436059243	1.496315436	4.087615191	6.184946779	4.522941535	8.786870934	4.681054832
SAM9d2494119c05	PD	1.445585216	1	2.596346022	4.12672613	3.016103743	1.614762386	3.950010172	6.540223417	4.654915443	8.529779517	4.589627979
SAM9410b866974a	SD	6.735112936	1	2.141461533	3.433356018	3.159619821	1.497985591	3.790379905	5.963492895	3.789723802	7.674594941	4.147443638
SAM5d989c86255e	PD	3.449691992	1	2.8539827	4.384263211	3.758533602	1.552969218	4.576517229	5.938196544	4.89753461	9.156614437	4.840486424
SAM27299aed7681	PR	18.85831622	0	3.7762754	4.663120663	2.947457757	1.745473418	4.29721301	4.714509559	5.076841325	9.101097035	4.679422066
SAM49d48750e294	PD	9.856262834	1	2.774562238	3.125212483	2.701602095	1.82461805	3.312184141	5.698680332	4.144177314	8.49280908	4.19135097
SAMd43f8933066b	PR	20.00821355	0	2.749720955	4.118733846	2.732709652	1.755381129	3.931294472	6.795344846	4.238095171	8.739383321	4.659854038
SAM7aa01fc49a80	PD	2.135523614	1	2.313194719	3.281102549	2.580501988	1.558169918	2.970547188	6.349139183	4.408321321	8.560287624	4.20246304
SAM0257bbbbd388	SD	15.6386037	1	3.417517942	4.368891864	3.982082018	1.794565894	4.362610713	6.681166334	4.711273619	9.551587921	5.078102321
SAMc919aebc7fdd	PR	20.73100616	0	2.556740307	3.882175457	2.064518024	2.102258867	4.040874204	6.665290202	4.414628392	9.647076473	4.742648609
SAMa321770ac31c	PD	7.063655031	0	2.283062041	5.15828829	3.669470261	1.056288474	4.535172574	7.354548945	4.759153714	10.3915718	5.302661128
SAM3894ac3956a5	PD	2.102669405	0	2.705511909	3.929421666	2.354715434	2.073384536	3.723163881	6.659387509	5.357411446	9.137197528	4.651918127
SAM1c0ecfb3eb63	PD	5.848049281	1	2.244103976	4.397251412	2.931716538	1.611595197	3.778619417	6.519631183	4.389436303	8.26714994	4.477038183
SAMbcb07ba81cee	PD	2.529774127	1	3.304717006	3.649399051	2.474203767	1.987998174	3.792129999	5.565726654	4.271747965	8.134105278	4.318175231
SAM9aa6a095a9d6	PD	8.837782341	1	2.826413548	4.138433358	2.105334054	2.200414913	4.213397552	6.63783806	4.552973191	9.376439602	4.793589896
SAM957378bd907f	PD	2.234086242	1	2.634536285	4.150380701	2.998897208	1.576076545	4.362574609	6.277287825	4.385344012	8.226736628	4.56975077
SAMf82bbdc267c8	PD	3.121149897	1	2.893493837	3.896964528	3.625378677	1.963623243	4.281163626	6.079668481	4.250207214	9.196321124	4.73964561
SAM2624229effe8	PD	2.562628337	1	2.621607673	3.186615986	1.962101774	1.527212926	3.573206912	6.163691243	4.071655086	7.858514092	4.143973187
SAMd2492b2a31bb	PD	7.852156057	1	1.817501772	3.580984505	2.636382049	1.653764957	3.4242	5.265258049	4.229192433	8.997060559	4.158811008
SAM670649e105b5	CR	22.07802875	0	2.79514356	3.992938113	3.767451492	1.670986414	4.009433936	6.478512664	4.517392756	8.476163963	4.632190701
SAM91c47b054ffb	PR	17.01848049	1	3.845436594	5.105411776	4.371129468	1.948287647	4.150778617	5.246345903	5.122560995	10.09206738	5.069819186
SAM5fe7a81a39dd	PD	17.08418891	1	3.089095589	4.259618792	2.921272322	1.793930684	3.075702246	5.794992084	4.314401727	9.357299071	4.510237974
SAM29da928587ad	PD	2.595482546	1	2.96744751	3.318888399	3.159023355	1.581196094	3.519399326	6.202200324	4.355296435	8.97202075	4.484307274
SAM0a0f2bac4b20	PD	1.18275154	1	2.667630718	4.295504223	2.107968191	2.3066985	4.656559481	5.919289868	4.804252782	9.740015113	4.832003883
SAM8e469834acc1	PD	3.712525667	1	3.198855051	3.267645962	2.594224137	1.732374406	3.439063418	6.52322235	4.873667191	8.488454415	4.439400308
SAM12502d970c10	SD	7.392197125	1	3.302794941	3.825812066	3.862154866	1.723309085	3.945207958	7.533763723	4.560978864	9.13743282	4.973857555
SAM7d7c54623618	PR	21.2238193	0	5.443329208	5.02604438	4.44100201	1.382708958	4.874126962	5.288583524	4.937358575	9.641385268	5.330687665
SAM181b638b8248	PD	10.87474333	1	2.051551012	3.806097445	2.36842471	1.939084673	3.902438915	5.796213583	4.04476233	8.317803155	4.254990742
SAMbfdffb97c446	SD	6.702258727	1	2.639049066	4.454477893	3.712899985	1.742090988	3.831116893	6.352510987	4.515776152	9.806021706	4.851814926
SAM3b15b4c6311d	CR	21.45379877	0	2.560298232	4.75117994	2.923670435	1.497172426	4.441531495	5.931171375	4.986632402	9.688591462	4.868221865
SAM1c8b086175ca	PD	20.76386037	1	2.21812759	3.375866653	2.493586823	1.632132866	3.243302653	6.110938787	4.016815867	8.596977106	4.206200782
SAMeaa477a5384b	CR	21.58521561	0	3.059423611	3.988651968	4.441549618	1.614197422	3.636128254	6.502833094	4.857384314	8.300995982	4.612590752
SAM1dda30f1c5be	PD	21.25667351	0	2.283371209	4.152208399	2.475035353	1.610253332	3.584257415	6.250476619	4.053699857	8.355929705	4.350533763
SAM9daccafc18db	PD	16.45995893	0	2.854283734	3.420947316	2.167889766	1.531466993	2.974172459	5.394236767	4.160290143	8.881717353	4.156898734
SAM2eb07dedf07f	PR	20.50102669	0	2.983958494	4.209232634	2.541578174	1.728607244	4.043747457	5.945819995	4.25206618	8.364364012	4.499221203
SAM25510f300d79	CR	20.69815195	0	3.665250217	4.903354285	2.415897352	1.711281756	3.952161796	6.988144013	4.65679473	10.33966361	5.194801661
SAMbda79f955628	SD	20.63244353	0	2.669059063	4.377190546	3.729201814	1.635222523	4.033763967	5.755436019	4.325937478	9.577977175	4.738886527
SAM187e056d6a2a	PD	2.299794661	1	2.52170072	4.236278163	3.395281911	1.851606069	4.10407286	6.557549533	3.983826336	8.245228362	4.578971714
SAMbc8dc3a7b54e	PD	14.75154004	1	3.884469326	5.831957456	4.190784248	2.197352	4.404911724	7.251164762	3.974989255	9.17910881	5.33894045
SAM7b40007f4aa4	PR	21.65092402	0	3.654432917	5.846675093	4.268428972	2.07562781	4.362109006	4.872733748	4.752441478	8.759409172	4.847750424
SAM568ce160abd9	SD	12.84599589	1	2.58922294	3.067866046	1.660893841	2.136063894	3.612425687	6.068696748	4.26931397	8.152241419	4.163725582
SAM14938611a2d3	PR	21.42094456	0	3.48982323	4.769243995	3.710508196	2.026035791	4.22772188	6.359158896	4.206875243	9.454230292	5.006803571
SAM1a87df750b9d	SD	5.388090349	1	3.27069794	4.952793681	4.36407695	1.613845612	4.753789979	6.553695256	4.806448837	8.235597007	4.962697109
SAMae02629a97f7	PD	3.252566735	1	3.539102189	4.973796881	3.392033969	2.403483686	4.632863307	5.442304048	4.655208293	9.078097283	4.888392887
SAM47fc46c3d6be	SD	18.72689938	0	2.685580954	4.336711598	3.770937661	1.644273061	4.318885223	5.961990995	4.111626287	8.429043293	4.611835298
SAM7829a341b9f3	PD	3.876796715	1	3.063073312	4.723983397	3.62578335	1.909214043	4.253379311	5.490774227	4.128782197	8.586086945	4.636046697
SAM0f956e757453	PD	10.41478439	1	2.938229589	4.085243809	2.756868484	2.021660868	3.790639593	6.4253068	4.185694745	8.689435323	4.582840629
SAMaf42c1541269	SD	5.519507187	0	4.403788649	4.837791744	3.358741167	1.514823268	4.342183863	6.039330867	3.861542669	9.849205117	5.142002656
SAM09c84ec0cf34	PD	6.50513347	1	2.780576482	4.494229175	2.745364925	1.721927138	3.938071488	7.591216212	4.122717941	9.080804473	4.903558569
SAM7538ad9ff524	SD	19.1211499	0	3.665110227	4.01398943	2.306155119	2.152211465	4.214934724	7.111840664	4.028583129	8.912069453	4.880272737
SAMb2e4a082541a	PD	4.369609856	1	2.632928264	3.510388173	2.615702621	1.642682373	4.073912535	5.910675027	3.812418821	7.132635483	4.136885667
SAM771445e92421	CR	19.41683778	0	2.318409123	3.633814977	2.189087657	2.052114823	3.89811169	6.493863619	4.045901159	7.511555799	4.22803537
SAM59fda9035d1d	PD	3.745379877	1	1.838474464	3.585585182	1.825209023	1.404864451	3.013974444	5.937489269	3.252697318	7.245492376	3.79525321
SAM727c0e92a2a7	PR	18.72689938	0	4.018918067	5.42211331	3.645004154	1.470050453	4.424931048	5.959235155	4.237755284	8.5405401	4.947027706
SAM6f2a102a99df	CR	19.28542094	0	2.983936086	4.546542001	3.253500471	1.39998602	4.035602138	5.669725015	4.244903729	8.879794129	4.624666195
SAMe56c96c51190	PD	9.757700205	1	2.170273982	4.109215934	3.14608985	1.944108421	3.714995416	6.100708672	4.347399766	8.567415248	4.419957886
SAM2b672f4336c7	SD	15.3100616	1	2.986632889	4.103328773	3.410432397	1.97005375	4.171550429	6.953021432	4.473312717	8.662941312	4.796396481
SAM1ab1b28d9f2b	PD	2.102669405	1	3.288432809	5.613587129	2.965047967	2.310757523	4.5675254	5.610791975	4.982056825	9.130117131	4.938082371
SAM6662f5181f87	PD	19.28542094	0	3.11197744	4.525893169	3.220439439	1.794651452	3.758793701	6.498034574	3.966773815	9.068992784	4.752374298
SAMe0c49ea0df5d	SD	4.13963039	1	2.604825356	3.96232892	2.98965616	1.979553298	4.236871547	6.640405823	4.434652272	8.699112965	4.671443289
SAM18b9351e265a	PD	15.86858316	1	2.488081026	5.461501909	4.258186199	1.856639812	4.616884423	6.203125745	4.26270458	9.492404417	5.04635364
SAM7fb7a13c096b	PD	1.675564682	1	3.316580049	4.665745715	4.522406251	1.964753115	4.669742407	6.481672161	3.974515732	8.527981822	4.949896328
SAM87a8e18eb45b	PD	2.759753593	1	3.487190214	4.716702854	4.304758835	2.047782078	4.430486236	6.148997904	4.84302524	9.781878131	5.117675642
SAM9725303dce0c	PD	8.90349076	0	2.72926154	5.096371594	4.351348009	2.031632042	4.528084346	7.242535632	4.533112066	8.122033556	4.954215587
SAM6ff654a20f98	CR	18.56262834	0	2.858213182	4.174939393	3.183852436	2.046303865	4.08470259	6.353202414	4.363965619	7.903486926	4.513393861
SAM65afda25b920	SD	8.082135524	1	2.106780091	4.058477526	2.994444451	1.843657035	3.578289403	5.939612462	3.542329594	7.670164115	4.154453533
SAMef0e3d2415fd	SD	10.11909651	1	2.469918712	3.924218005	2.91272254	1.649024326	3.295158499	6.604487363	3.440441446	7.475999279	4.197934629
SAM07a93a28f801	PR	12.84599589	0	3.086476696	4.688998267	3.673311964	2.725832692	3.777177224	6.511379735	4.992902972	9.975250374	5.001833549
SAM94859b440b1d	PD	13.33880903	1	2.845327056	3.852458883	3.733980346	2.051000702	4.773167927	6.278896144	4.457577961	8.667140536	4.77367933
SAM58e7832f4e7d	PR	16.45995893	0	3.504991798	3.045550883	2.405346386	2.285579544	4.671337206	5.657441501	4.049412484	9.279247414	4.666948116
SAMc57eadb2d82b	PD	8.016427105	1	3.04170898	4.533169992	3.431741159	2.064356777	4.708920906	7.253101972	4.542686556	10.09039655	5.277578318
SAM5767dd75d142	PR	18.16837782	0	3.839011298	4.505852505	3.255391824	1.805329972	4.495826177	6.258018142	3.691989587	9.255834191	4.978870217
SAMaabf4afe4213	PD	2.628336756	1	3.788724818	4.984235074	3.996302637	1.876686828	4.449174932	7.243209673	4.484961792	7.922215815	5.003729879
SAMcc7a42d87e9c	PR	17.21560575	0	3.391321203	4.897861931	4.533545077	2.019359088	3.780445725	5.48047073	4.356988312	8.236967907	4.599533787
SAMce39dd79b441	PD	6.275154004	1	2.774598663	4.895390337	4.108944072	2.355579794	4.393481264	5.428255304	4.579409843	9.27849678	4.806861015
SAM75f12d1a55fc	SD	14.75154004	0	2.66846887	4.095064683	3.374121042	1.863598647	3.961747353	6.302888838	3.614750191	7.764944529	4.410756921
SAM6964a6d7b967	PD	16.26283368	1	3.708502967	4.938546987	3.438301798	1.525842725	3.58192054	6.028046809	4.079463169	9.8654344	4.924817038
SAM3b1066e5801b	SD	15.6386037	0	3.040685935	4.315995545	3.106265401	1.512687094	3.586234016	5.771156598	3.961691655	8.013193886	4.358145174
SAMf20b827dca51	PD	4.369609856	1	2.544452523	4.990616492	3.341224297	1.914483451	3.741541402	6.33415424	3.784069623	8.531014401	4.604608271
SAM6792d6e98068	PD	6.012320329	1	3.097449029	4.079961829	2.980992423	2.087431109	4.502867748	7.176927058	4.52093219	9.398521652	5.024136952
SAM31d9176e11fb	CR	17.11704312	0	3.604562752	5.498073277	4.1094428	2.212974966	4.334924652	6.120855194	4.885429734	8.936401043	5.034250867
SAM5cc2d9036053	PD	5.683778234	1	2.714187682	3.597320723	4.352687112	2.017375385	3.011360275	6.271940406	3.717901003	8.321754763	4.330584917
SAMb8101c538753	SD	13.40451745	1	2.883671874	4.777695663	3.97689958	1.59313609	4.658404188	6.318248305	3.500334868	8.48765941	4.821841616
SAM80c6183220e6	PD	14.75154004	0	3.054807217	5.223282889	3.542781005	1.988627617	4.471176029	5.637374571	4.456397495	8.449949438	4.739801375
SAM572f19794c96	CR	16.82135524	0	2.655295105	5.442043615	4.634560053	1.926505246	5.382160709	8.062598306	4.535745866	9.191394705	5.505190721
SAM1abf01dd4544	PR	16.85420945	0	2.395054814	4.948812682	4.45728409	2.165048647	4.417320132	7.08828375	4.291511508	9.027783823	5.013687373
SAM1f83ebd6be9b	PD	3.515400411	1	3.29550001	5.209724117	2.960207223	2.28216308	5.488094988	6.6451313	4.148195381	9.367251606	5.269378753
SAM1f66db567eb5	PR	16.59137577	0	2.746790495	5.451284462	3.853493759	2.161159132	5.225727924	5.638187107	4.799393889	8.707083481	4.951218499
SAM6157c8f38b72	PR	16.59137577	0	2.801699742	4.371695312	2.923325024	2.206249635	4.458859678	6.736764824	3.987369923	8.537997679	4.760247434
SAMe7e4f7c076a7	PD	1.971252567	1	1.791321356	5.083043755	4.131124138	1.500915368	4.017678481	6.072042886	3.943530463	8.767568884	4.619019246
SAM4caabd64e7fd	PR	15.70431211	0	3.130998805	4.335758751	3.395712694	2.339354939	4.876873526	6.868258809	4.289907602	8.598306311	4.951602825
SAMc6eff056c89a	PD	1.80698152	1	2.96256815	4.235437571	2.62209811	2.102924628	3.797595334	6.816462732	4.200525631	7.791015492	4.497788078
SAM5cfa1699bdb7	PD	15.83572895	0	2.478750336	4.307164897	3.404758977	1.957418404	3.602119791	6.42723287	3.870199179	8.294046937	4.46775442
SAMda4d892fddc8	PD	14.12731006	0	2.599127924	4.373151173	3.906320518	1.723013671	3.417472957	5.758982127	4.19095873	8.61321465	4.43733196
SAM3a1c9632ff7b	SD	16.03285421	0	3.268352617	4.830755164	3.920767048	1.397641175	4.036727144	5.522675271	4.817166461	8.67674412	4.687073615
SAM8b4b8b0f9e73	SD	15.67145791	0	2.821195513	3.87744637	3.164612466	1.929596098	3.995905472	6.456388934	4.313838804	8.266889775	4.53797884
SAMe3d4266775a9	PD	13.99589322	0	4.855913262	4.150114776	3.938968773	1.858068892	3.950551727	5.991330412	3.871231587	8.17973571	4.764020518
