# Supplementary material for: A necroptosis -related signature for predicting prognosis and immunotherapy in hepatocellular carcinoma
Source: Front Genet. 2022 Sep 5;13:919599. doi: 10.3389/fgene.2022.919599 (PMC9484537; doi:10.3389/fgene.2022.919599)
Supplement: Supplementary file 10 [file Table8.XLS]

NAME	SIZE	ES	NES	NOM p-val	FDR q-val	FWER p-val	RANK AT MAX	LEADING EDGE
HALLMARK_MTORC1_SIGNALING	200	0.7022507	2.3459778	0	0	0	6893	tags=59%, list=12%, signal=67%
HALLMARK_UNFOLDED_PROTEIN_RESPONSE	113	0.75173706	2.3391862	0	0	0	8556	tags=73%, list=15%, signal=85%
HALLMARK_DNA_REPAIR	149	0.7192244	2.316961	0	0	0	11541	tags=75%, list=20%, signal=94%
HALLMARK_MYC_TARGETS_V1	200	0.81999844	2.2866428	0	0	0	5683	tags=80%, list=10%, signal=89%
HALLMARK_GLYCOLYSIS	199	0.5752751	2.1431816	0	3.11E-04	0.001	9086	tags=51%, list=16%, signal=60%
HALLMARK_PI3K_AKT_MTOR_SIGNALING	105	0.6792716	2.1158047	0	2.59E-04	0.001	8802	tags=61%, list=16%, signal=72%
HALLMARK_UV_RESPONSE_UP	158	0.56671035	2.0946577	0	2.22E-04	0.001	13071	tags=56%, list=23%, signal=72%
HALLMARK_E2F_TARGETS	200	0.83106387	2.074401	0	4.19E-04	0.002	3768	tags=78%, list=7%, signal=83%
HALLMARK_MYC_TARGETS_V2	58	0.7674454	2.034407	0	0.001121409	0.005	3821	tags=69%, list=7%, signal=74%
HALLMARK_G2M_CHECKPOINT	200	0.80700284	2.0295892	0	0.001009269	0.005	6969	tags=81%, list=12%, signal=91%
HALLMARK_MITOTIC_SPINDLE	199	0.72871125	2.0134246	0	9.18E-04	0.005	8284	tags=70%, list=15%, signal=82%
HALLMARK_REACTIVE_OXYGEN_SPECIES_PATHWAY	49	0.62950826	2.0016432	0	0.001044182	0.007	11072	tags=55%, list=20%, signal=68%
HALLMARK_WNT_BETA_CATENIN_SIGNALING	42	0.66900724	1.8921953	0	0.004894114	0.031	10030	tags=64%, list=18%, signal=78%
HALLMARK_PROTEIN_SECRETION	96	0.66363937	1.8766425	0	0.005209941	0.035	9497	tags=61%, list=17%, signal=74%
HALLMARK_SPERMATOGENESIS	135	0.52727836	1.8417886	0	0.007186579	0.047	10999	tags=40%, list=19%, signal=50%
HALLMARK_P53_PATHWAY	199	0.51037914	1.8250353	0	0.007809223	0.05	14603	tags=55%, list=26%, signal=74%
HALLMARK_ANDROGEN_RESPONSE	100	0.5389433	1.811138	0	0.009148907	0.061	8991	tags=38%, list=16%, signal=45%
HALLMARK_APOPTOSIS	161	0.50076306	1.7697531	0.001879699	0.013258478	0.091	10323	tags=44%, list=18%, signal=54%
HALLMARK_NOTCH_SIGNALING	32	0.60896933	1.7321203	0.003838772	0.016310843	0.115	8514	tags=50%, list=15%, signal=59%
HALLMARK_ESTROGEN_RESPONSE_LATE	199	0.41775358	1.6301649	0.004	0.031913325	0.24	15329	tags=42%, list=27%, signal=57%
HALLMARK_APICAL_JUNCTION	199	0.51765144	1.7250907	0.007889546	0.016457384	0.121	11397	tags=45%, list=20%, signal=56%
HALLMARK_HEME_METABOLISM	200	0.45898864	1.6499312	0.007889546	0.030571386	0.212	12606	tags=45%, list=22%, signal=57%
HALLMARK_IL2_STAT5_SIGNALING	199	0.48247576	1.6347458	0.009861933	0.033350114	0.234	12980	tags=46%, list=23%, signal=59%
HALLMARK_ESTROGEN_RESPONSE_EARLY	200	0.4136255	1.5125502	0.03256705	0.06800848	0.404	18509	tags=49%, list=33%, signal=73%
HALLMARK_IL6_JAK_STAT3_SIGNALING	87	0.54690963	1.6314198	0.034351144	0.033014223	0.24	11089	tags=46%, list=20%, signal=57%
HALLMARK_ALLOGRAFT_REJECTION	200	0.60712415	1.6715293	0.03468208	0.026168378	0.178	14939	tags=69%, list=26%, signal=93%
HALLMARK_COMPLEMENT	200	0.45204452	1.5323161	0.040076334	0.062460296	0.375	13555	tags=51%, list=24%, signal=67%
HALLMARK_HYPOXIA	200	0.42278957	1.4976099	0.048169557	0.07046306	0.428	15809	tags=46%, list=28%, signal=64%
HALLMARK_INFLAMMATORY_RESPONSE	200	0.51184964	1.538024	0.052930057	0.06232962	0.367	12526	tags=48%, list=22%, signal=61%
HALLMARK_TGF_BETA_SIGNALING	54	0.5595283	1.4988358	0.056751467	0.07214677	0.426	14688	tags=57%, list=26%, signal=77%
HALLMARK_APICAL_SURFACE	44	0.49428236	1.4626473	0.066797644	0.08514452	0.484	18132	tags=55%, list=32%, signal=80%
HALLMARK_KRAS_SIGNALING_UP	200	0.41576824	1.427749	0.074074075	0.100719735	0.544	13373	tags=42%, list=24%, signal=55%
HALLMARK_HEDGEHOG_SIGNALING	36	0.5199673	1.4070032	0.1124031	0.10486033	0.576	16150	tags=67%, list=29%, signal=93%
HALLMARK_INTERFERON_GAMMA_RESPONSE	200	0.5090344	1.4086732	0.13320464	0.107363164	0.574	12207	tags=47%, list=22%, signal=60%
HALLMARK_PEROXISOME	104	0.33627385	1.272128	0.13664596	0.18612596	0.774	9105	tags=28%, list=16%, signal=33%
HALLMARK_KRAS_SIGNALING_DN	200	0.285844	1.1470757	0.15991902	0.26853174	0.88	23280	tags=48%, list=41%, signal=81%
HALLMARK_TNFA_SIGNALING_VIA_NFKB	200	0.4495978	1.3520669	0.18039216	0.13606721	0.658	11089	tags=39%, list=20%, signal=48%
HALLMARK_CHOLESTEROL_HOMEOSTASIS	74	0.36691916	1.2433448	0.18846154	0.20525979	0.798	17506	tags=43%, list=31%, signal=63%
HALLMARK_MYOGENESIS	200	0.33949867	1.1926008	0.21705426	0.23293845	0.842	12688	tags=29%, list=22%, signal=37%
HALLMARK_UV_RESPONSE_DN	144	0.41112763	1.2301525	0.25925925	0.21222287	0.808	20107	tags=53%, list=36%, signal=83%
HALLMARK_OXIDATIVE_PHOSPHORYLATION	200	0.39813936	1.2058648	0.25955734	0.22701101	0.83	15377	tags=45%, list=27%, signal=62%
HALLMARK_INTERFERON_ALPHA_RESPONSE	97	0.5033549	1.2988176	0.26070037	0.17125803	0.74	14239	tags=45%, list=25%, signal=61%
HALLMARK_ANGIOGENESIS	36	0.391707	1.1333191	0.32509506	0.27533275	0.893	12600	tags=42%, list=22%, signal=54%
HALLMARK_EPITHELIAL_MESENCHYMAL_TRANSITION	200	0.35633868	1.0628145	0.4140625	0.34179392	0.928	14512	tags=36%, list=26%, signal=48%
HALLMARK_PANCREAS_BETA_CELLS	40	0.29077086	0.8741998	0.6526316	0.556013	0.982	24047	tags=52%, list=43%, signal=91%
