# Supplementary material for: A necroptosis -related signature for predicting prognosis and immunotherapy in hepatocellular carcinoma
Source: Front Genet. 2022 Sep 5;13:919599. doi: 10.3389/fgene.2022.919599 (PMC9484537; doi:10.3389/fgene.2022.919599)
Supplement: Supplementary file 12 [file Table9.XLS]

Tumor_Sample_Barcode	total	total_perMB	total_perMB_log
1	TCGA-BC-A10X-01A-11D-A12Z-10	0	0	-Inf
2	TCGA-ED-A5KG-01A-11D-A27I-10	0	0	-Inf
3	TCGA-ED-A627-01A-12D-A30V-10	0	0	-Inf
4	TCGA-K7-A5RF-01A-11D-A28X-10	6	0.12	-0.920818753952375
5	TCGA-5R-AA1D-01A-11D-A382-10	8	0.16	-0.795880017344075
6	TCGA-CC-A9FV-01A-11D-A36X-10	8	0.16	-0.795880017344075
7	TCGA-XR-A8TE-01A-11D-A35Z-10	8	0.16	-0.795880017344075
8	TCGA-RC-A6M5-01A-11D-A32G-10	11	0.22	-0.657577319177794
9	TCGA-MR-A520-01A-11D-A25V-10	12	0.24	-0.619788758288394
10	TCGA-DD-A4NS-01A-11D-A30V-10	13	0.26	-0.585026652029182
11	TCGA-G3-A3CI-01A-11D-A20W-10	13	0.26	-0.585026652029182
12	TCGA-DD-A3A6-01A-11D-A22F-10	14	0.28	-0.552841968657781
13	TCGA-DD-A1ED-01A-11D-A152-10	16	0.32	-0.494850021680094
14	TCGA-G3-A7M8-01A-11D-A33Q-10	16	0.32	-0.494850021680094
15	TCGA-DD-A4NB-01A-12D-A25V-10	17	0.34	-0.468521082957745
16	TCGA-DD-A4NL-01A-11D-A28X-10	17	0.34	-0.468521082957745
17	TCGA-DD-A4NP-01A-11D-A28X-10	18	0.36	-0.443697499232713
18	TCGA-MR-A8JO-01A-12D-A35Z-10	19	0.38	-0.42021640338319
19	TCGA-DD-A1EC-01A-21D-A12Z-10	21	0.42	-0.3767507096021
20	TCGA-UB-AA0V-01A-11D-A382-10	22	0.44	-0.356547323513813
21	TCGA-ED-A7PY-01A-11D-A33Q-10	23	0.46	-0.337242168318426
22	TCGA-ED-A82E-01A-11D-A34Z-10	23	0.46	-0.337242168318426
23	TCGA-G3-A5SI-01A-31D-A27I-10	24	0.48	-0.318758762624413
24	TCGA-DD-A4NA-01A-11D-A25V-10	25	0.5	-0.301029995663981
25	TCGA-G3-A3CH-01A-11D-A22F-10	25	0.5	-0.301029995663981
26	TCGA-WX-AA46-01A-11D-A38X-10	25	0.5	-0.301029995663981
27	TCGA-DD-A1EH-01A-11D-A12Z-10	26	0.52	-0.283996656365201
28	TCGA-ED-A7PX-01A-51D-A34Z-10	26	0.52	-0.283996656365201
29	TCGA-BC-A10Q-01A-11D-A12Z-10	28	0.56	-0.2518119729938
30	TCGA-DD-AAVW-01A-11D-A40R-10	29	0.58	-0.236572006437063
31	TCGA-DD-A39W-01A-11D-A20W-10	30	0.6	-0.221848749616356
32	TCGA-DD-AADW-01A-11D-A38X-10	30	0.6	-0.221848749616356
33	TCGA-DD-A3A4-01A-11D-A22F-10	31	0.62	-0.207608310501746
34	TCGA-KR-A7K8-01A-11D-A33K-10	31	0.62	-0.207608310501746
35	TCGA-WX-AA47-01A-11D-A38X-10	31	0.62	-0.207608310501746
36	TCGA-ED-A66X-01A-11D-A30V-10	32	0.64	-0.193820026016113
37	TCGA-FV-A3R3-01A-11D-A22F-10	32	0.64	-0.193820026016113
38	TCGA-DD-AA3A-01A-11D-A36X-10	34	0.68	-0.167491087293764
39	TCGA-2Y-A9GX-01A-11D-A382-10	35	0.7	-0.154901959985743
40	TCGA-DD-AAVZ-01A-11D-A40R-10	35	0.7	-0.154901959985743
41	TCGA-GJ-A3OU-01A-31D-A382-10	36	0.72	-0.142667503568732
42	TCGA-CC-A3MA-01A-11D-A20W-10	37	0.74	-0.130768280269024
43	TCGA-DD-AAVQ-01A-11D-A40R-10	37	0.74	-0.130768280269024
44	TCGA-PD-A5DF-01A-11D-A27I-10	37	0.74	-0.130768280269024
45	TCGA-G3-AAV2-01A-11D-A36X-10	38	0.76	-0.119186407719209
46	TCGA-LG-A9QC-01A-11D-A36X-10	38	0.76	-0.119186407719209
47	TCGA-BD-A3ER-01A-11D-A20W-10	39	0.78	-0.10790539730952
48	TCGA-DD-A11B-01A-11D-A12Z-10	39	0.78	-0.10790539730952
49	TCGA-DD-A1E9-01A-21D-A152-10	39	0.78	-0.10790539730952
50	TCGA-DD-AACN-01A-11D-A40R-10	39	0.78	-0.10790539730952
51	TCGA-G3-A25T-01A-11D-A16V-10	39	0.78	-0.10790539730952
52	TCGA-HP-A5MZ-01A-21D-A27I-10	39	0.78	-0.10790539730952
53	TCGA-EP-A12J-01A-11D-A12Z-10	40	0.8	-0.0969100130080564
54	TCGA-DD-AACO-01A-11D-A40R-10	41	0.82	-0.0861861476162833
55	TCGA-ED-A97K-01A-21D-A382-10	41	0.82	-0.0861861476162833
56	TCGA-CC-A8HS-01A-11D-A35Z-10	42	0.84	-0.0757207139381184
57	TCGA-CC-A9FU-01A-11D-A36X-10	42	0.84	-0.0757207139381184
58	TCGA-DD-AADY-01A-11D-A40R-10	42	0.84	-0.0757207139381184
59	TCGA-G3-A25V-01A-11D-A16V-10	42	0.84	-0.0757207139381184
60	TCGA-ZP-A9CZ-01A-11D-A382-10	42	0.84	-0.0757207139381184
61	TCGA-2Y-A9H6-01A-11D-A38X-10	43	0.86	-0.0655015487564323
62	TCGA-CC-5260-01A-01D-A12Z-10	43	0.86	-0.0655015487564323
63	TCGA-DD-A4NR-01A-11D-A30V-10	43	0.86	-0.0655015487564323
64	TCGA-DD-AACS-01A-11D-A40R-10	43	0.86	-0.0655015487564323
65	TCGA-DD-AAE1-01A-11D-A40R-10	43	0.86	-0.0655015487564323
66	TCGA-DD-AAE8-01A-11D-A40R-10	43	0.86	-0.0655015487564323
67	TCGA-CC-A5UC-01A-11D-A28X-10	44	0.88	-0.0555173278498314
68	TCGA-DD-A119-01A-11D-A12Z-10	44	0.88	-0.0555173278498314
69	TCGA-DD-AAVS-01A-11D-A40R-10	44	0.88	-0.0555173278498314
70	TCGA-EP-A3RK-01A-11D-A22F-10	44	0.88	-0.0555173278498314
71	TCGA-KR-A7K2-01A-12D-A33Q-10	44	0.88	-0.0555173278498314
72	TCGA-DD-A4ND-01A-11D-A25V-10	45	0.9	-0.0457574905606751
73	TCGA-DD-A4NH-01A-11D-A27I-10	45	0.9	-0.0457574905606751
74	TCGA-DD-A4NO-01A-11D-A28X-10	45	0.9	-0.0457574905606751
75	TCGA-G3-AAV1-01A-11D-A382-10	45	0.9	-0.0457574905606751
76	TCGA-2Y-A9H2-01A-12D-A382-10	46	0.92	-0.0362121726544447
77	TCGA-DD-A3A3-01A-11D-A22F-10	46	0.92	-0.0362121726544447
78	TCGA-DD-A4NN-01A-11D-A28X-10	46	0.92	-0.0362121726544447
79	TCGA-DD-AACW-01A-11D-A40R-10	46	0.92	-0.0362121726544447
80	TCGA-DD-A73F-01A-11D-A32G-10	47	0.94	-0.0268721464003014
81	TCGA-DD-AACM-01A-11D-A40R-10	47	0.94	-0.0268721464003014
82	TCGA-DD-AADK-01A-11D-A40R-10	47	0.94	-0.0268721464003014
83	TCGA-DD-A1EI-01A-11D-A12Z-10	48	0.96	-0.0177287669604316
84	TCGA-DD-AAVU-01A-11D-A40R-10	48	0.96	-0.0177287669604316
85	TCGA-RC-A7SB-01A-21D-A34Z-10	48	0.96	-0.0177287669604316
86	TCGA-XR-A8TC-01A-11D-A35Z-10	48	0.96	-0.0177287669604316
87	TCGA-DD-A1EK-01A-11D-A20W-10	49	0.98	-0.00877392430750515
88	TCGA-DD-AAE4-01A-11D-A40R-10	49	0.98	-0.00877392430750515
89	TCGA-ED-A7XO-01A-11D-A34Z-10	49	0.98	-0.00877392430750515
90	TCGA-XR-A8TD-01A-12D-A38X-10	49	0.98	-0.00877392430750515
91	TCGA-ZP-A9D0-01A-11D-A36X-10	49	0.98	-0.00877392430750515
92	TCGA-BC-A10Y-01A-11D-A12Z-10	50	1	0
93	TCGA-DD-A1EJ-01A-11D-A152-10	50	1	0
94	TCGA-DD-A4NE-01A-11D-A27I-10	50	1	0
95	TCGA-2Y-A9GV-01A-11D-A382-10	51	1.02	0.00860017176191757
96	TCGA-BC-A216-01A-11D-A152-10	51	1.02	0.00860017176191757
97	TCGA-WQ-AB4B-01A-11D-A40P-10	51	1.02	0.00860017176191757
98	TCGA-YA-A8S7-01A-11D-A36X-10	51	1.02	0.00860017176191757
99	TCGA-5R-AAAM-01A-12D-A40R-10	52	1.04	0.0170333392987804
100	TCGA-DD-A39X-01A-11D-A20W-10	52	1.04	0.0170333392987804
101	TCGA-DD-A3A5-01A-11D-A22F-10	52	1.04	0.0170333392987804
102	TCGA-DD-AAE0-01A-11D-A40R-10	52	1.04	0.0170333392987804
103	TCGA-RC-A7S9-01A-11D-A33Q-10	52	1.04	0.0170333392987804
104	TCGA-2Y-A9GS-01A-12D-A382-10	53	1.06	0.0253058652647703
105	TCGA-CC-A3MB-01A-11D-A20W-10	53	1.06	0.0253058652647703
106	TCGA-DD-AAVR-01A-11D-A40R-10	53	1.06	0.0253058652647703
107	TCGA-G3-AAV6-01A-21D-A36X-10	53	1.06	0.0253058652647703
108	TCGA-ZP-A9D2-01A-11D-A382-10	53	1.06	0.0253058652647703
109	TCGA-ES-A2HS-01A-11D-A183-10	54	1.08	0.0334237554869497
110	TCGA-DD-AADJ-01A-11D-A40R-10	55	1.1	0.0413926851582251
111	TCGA-RC-A7SH-01A-11D-A382-10	55	1.1	0.0413926851582251
112	TCGA-UB-A7MC-01A-11D-A33Q-10	55	1.1	0.0413926851582251
113	TCGA-ED-A7XP-01A-11D-A34Z-10	56	1.12	0.0492180226701817
114	TCGA-ES-A2HT-01A-12D-A183-10	56	1.12	0.0492180226701817
115	TCGA-G3-A7M7-01A-12D-A34Z-10	56	1.12	0.0492180226701817
116	TCGA-ZP-A9D4-01A-11D-A36X-10	56	1.12	0.0492180226701817
117	TCGA-DD-A39V-01A-11D-A20W-10	57	1.14	0.0569048513364726
118	TCGA-DD-A3A2-01A-11D-A20W-10	57	1.14	0.0569048513364726
119	TCGA-DD-A73D-01A-12D-A32G-10	57	1.14	0.0569048513364726
120	TCGA-DD-AACC-01A-11D-A40R-10	57	1.14	0.0569048513364726
121	TCGA-DD-AAD3-01A-11D-A40R-10	57	1.14	0.0569048513364726
122	TCGA-BC-A8YO-01A-11D-A36X-10	58	1.16	0.0644579892269184
123	TCGA-BW-A5NP-01A-11D-A27I-10	58	1.16	0.0644579892269184
124	TCGA-FV-A3I1-01A-11D-A22F-10	58	1.16	0.0644579892269184
125	TCGA-K7-AAU7-01A-11D-A382-10	58	1.16	0.0644579892269184
126	TCGA-KR-A7K7-01A-11D-A33K-10	58	1.16	0.0644579892269184
127	TCGA-2Y-A9H4-01A-11D-A382-10	59	1.18	0.0718820073061254
128	TCGA-2Y-A9HB-01A-11D-A38X-10	59	1.18	0.0718820073061254
129	TCGA-DD-AAED-01A-12D-A40R-10	59	1.18	0.0718820073061254
130	TCGA-DD-AAVX-01A-11D-A40R-10	59	1.18	0.0718820073061254
131	TCGA-ED-A8O6-01A-11D-A35Z-10	59	1.18	0.0718820073061254
132	TCGA-G3-A25Y-01A-11D-A16V-10	59	1.18	0.0718820073061254
133	TCGA-2Y-A9H8-01A-11D-A38X-10	60	1.2	0.0791812460476248
134	TCGA-DD-A73A-01A-12D-A32G-10	60	1.2	0.0791812460476248
135	TCGA-2Y-A9GW-01A-11D-A382-10	61	1.22	0.0863598306747482
136	TCGA-BC-A10T-01A-11D-A12Z-10	61	1.22	0.0863598306747482
137	TCGA-BC-A5W4-01A-11D-A28X-10	61	1.22	0.0863598306747482
138	TCGA-DD-A39Z-01A-11D-A20W-10	61	1.22	0.0863598306747482
139	TCGA-G3-A25U-01A-11D-A16V-10	61	1.22	0.0863598306747482
140	TCGA-G3-A25Z-01A-11D-A16V-10	61	1.22	0.0863598306747482
141	TCGA-O8-A75V-01A-11D-A32G-10	61	1.22	0.0863598306747482
142	TCGA-DD-AAC9-01A-11D-A40R-10	62	1.24	0.0934216851622351
143	TCGA-DD-AACE-01A-11D-A40R-10	62	1.24	0.0934216851622351
144	TCGA-DD-AAE2-01A-11D-A40R-10	62	1.24	0.0934216851622351
145	TCGA-FV-A4ZQ-01A-11D-A25V-10	62	1.24	0.0934216851622351
146	TCGA-GJ-A6C0-01A-12D-A30V-10	62	1.24	0.0934216851622351
147	TCGA-K7-A6G5-01A-11D-A30V-10	62	1.24	0.0934216851622351
148	TCGA-2Y-A9GY-01A-11D-A382-10	63	1.26	0.100370545117563
149	TCGA-5C-AAPD-01A-21D-A38X-10	63	1.26	0.100370545117563
150	TCGA-DD-A4NG-01A-11D-A27I-10	63	1.26	0.100370545117563
151	TCGA-DD-A4NK-01A-11D-A28X-10	63	1.26	0.100370545117563
152	TCGA-DD-AACY-01A-11D-A40R-10	63	1.26	0.100370545117563
153	TCGA-GJ-A9DB-01A-11D-A36X-10	63	1.26	0.100370545117563
154	TCGA-WX-AA44-01A-11D-A38X-10	63	1.26	0.100370545117563
155	TCGA-2Y-A9H5-01A-11D-A382-10	64	1.28	0.107209969647868
156	TCGA-DD-A4NJ-01A-11D-A27I-10	64	1.28	0.107209969647868
157	TCGA-DD-AAD2-01A-11D-A40R-10	64	1.28	0.107209969647868
158	TCGA-DD-AAEE-01A-11D-A40R-10	64	1.28	0.107209969647868
159	TCGA-RC-A6M3-01A-11D-A32G-10	64	1.28	0.107209969647868
160	TCGA-XR-A8TG-01A-11D-A35Z-10	64	1.28	0.107209969647868
161	TCGA-DD-A73C-01A-12D-A33K-10	65	1.3	0.113943352306837
162	TCGA-DD-AAVP-01A-11D-A40R-10	65	1.3	0.113943352306837
163	TCGA-CC-A1HT-01A-11D-A12Z-10	66	1.32	0.12057393120585
164	TCGA-DD-A115-01A-11D-A12Z-10	67	1.34	0.127104798364808
165	TCGA-EP-A2KB-01A-11D-A183-10	67	1.34	0.127104798364808
166	TCGA-G3-AAV7-01A-11D-A382-10	67	1.34	0.127104798364808
167	TCGA-CC-A123-01A-11D-A12Z-10	68	1.36	0.133538908370218
168	TCGA-DD-AAE6-01A-11D-A40R-10	68	1.36	0.133538908370218
169	TCGA-DD-AAEK-01A-11D-A40R-10	68	1.36	0.133538908370218
170	TCGA-G3-A5SK-01A-11D-A27I-10	68	1.36	0.133538908370218
171	TCGA-2Y-A9H0-01A-11D-A382-10	69	1.38	0.139879086401236
172	TCGA-BD-A2L6-01A-11D-A20W-10	69	1.38	0.139879086401236
173	TCGA-DD-AAEG-01A-11D-A38X-10	69	1.38	0.139879086401236
174	TCGA-UB-A7MA-01A-11D-A33Q-10	69	1.38	0.139879086401236
175	TCGA-UB-AA0U-01A-11D-A382-10	69	1.38	0.139879086401236
176	TCGA-DD-A1EA-01A-11D-A12Z-10	70	1.4	0.146128035678238
177	TCGA-DD-A73B-01A-12D-A32G-10	70	1.4	0.146128035678238
178	TCGA-FV-A3I0-01A-11D-A22F-10	70	1.4	0.146128035678238
179	TCGA-ZS-A9CG-01A-11D-A36X-10	70	1.4	0.146128035678238
180	TCGA-DD-A1EF-01A-11D-A12Z-10	71	1.42	0.152288344383056
181	TCGA-DD-AADC-01A-11D-A40R-10	71	1.42	0.152288344383056
182	TCGA-DD-AADV-01A-11D-A38X-10	71	1.42	0.152288344383056
183	TCGA-G3-AAUZ-01A-11D-A382-10	71	1.42	0.152288344383056
184	TCGA-RG-A7D4-01A-12D-A33Q-10	71	1.42	0.152288344383056
185	TCGA-2Y-A9H7-01A-11D-A38X-10	72	1.44	0.15836249209525
186	TCGA-BC-A3KF-01A-11D-A20W-10	72	1.44	0.15836249209525
187	TCGA-EP-A2KC-01A-11D-A20W-10	72	1.44	0.15836249209525
188	TCGA-FV-A23B-01A-11D-A16V-10	72	1.44	0.15836249209525
189	TCGA-G3-A25W-01A-11D-A16V-10	72	1.44	0.15836249209525
190	TCGA-G3-A7M6-01A-11D-A33Q-10	72	1.44	0.15836249209525
191	TCGA-UB-A7ME-01A-11D-A33K-10	72	1.44	0.15836249209525
192	TCGA-ZP-A9CY-01A-11D-A382-10	72	1.44	0.15836249209525
193	TCGA-DD-AADI-01A-11D-A40R-10	73	1.46	0.164352855784437
194	TCGA-DD-AAVV-01A-11D-A40R-10	73	1.46	0.164352855784437
195	TCGA-EP-A26S-01A-11D-A16V-10	73	1.46	0.164352855784437
196	TCGA-G3-AAV5-01A-11D-A36X-10	73	1.46	0.164352855784437
197	TCGA-CC-A8HU-01A-11D-A35Z-10	74	1.48	0.170261715394957
198	TCGA-FV-A3R2-01A-11D-A22F-10	74	1.48	0.170261715394957
199	TCGA-FV-A495-01A-11D-A25V-10	74	1.48	0.170261715394957
200	TCGA-QA-A7B7-01A-11D-A32G-10	74	1.48	0.170261715394957
201	TCGA-RC-A7SF-01A-11D-A34Z-10	74	1.48	0.170261715394957
202	TCGA-ED-A4XI-01A-11D-A25V-10	75	1.5	0.176091259055681
203	TCGA-G3-AAV3-01A-11D-A36X-10	75	1.5	0.176091259055681
204	TCGA-KR-A7K0-01A-12D-A33Q-10	75	1.5	0.176091259055681
205	TCGA-DD-A1EL-01A-11D-A152-10	76	1.52	0.181843587944773
206	TCGA-DD-A4NQ-01A-21D-A28X-10	76	1.52	0.181843587944773
207	TCGA-DD-AADD-01A-11D-A40R-10	76	1.52	0.181843587944773
208	TCGA-DD-AAEH-01A-11D-A40R-10	76	1.52	0.181843587944773
209	TCGA-DD-AAW3-01A-11D-A40P-10	76	1.52	0.181843587944773
210	TCGA-T1-A6J8-01A-11D-A32G-10	76	1.52	0.181843587944773
211	TCGA-ZS-A9CD-01A-11D-A36X-10	76	1.52	0.181843587944773
212	TCGA-ZS-A9CF-01A-11D-A382-10	76	1.52	0.181843587944773
213	TCGA-EP-A3JL-01A-11D-A20W-10	77	1.54	0.187520720836463
214	TCGA-2V-A95S-01A-11D-A36X-10	78	1.56	0.193124598354462
215	TCGA-2Y-A9GT-01A-11D-A382-10	78	1.56	0.193124598354462
216	TCGA-DD-AACD-01A-11D-A40R-10	78	1.56	0.193124598354462
217	TCGA-DD-AADR-01A-11D-A40R-10	78	1.56	0.193124598354462
218	TCGA-DD-AADU-01A-11D-A40R-10	78	1.56	0.193124598354462
219	TCGA-G3-A3CG-01A-11D-A20W-10	78	1.56	0.193124598354462
220	TCGA-2Y-A9GZ-01A-11D-A38X-10	79	1.58	0.198657086954423
221	TCGA-5R-AA1C-01A-11D-A40R-10	80	1.6	0.204119982655925
222	TCGA-BW-A5NQ-01A-11D-A27I-10	80	1.6	0.204119982655925
223	TCGA-BW-A5NO-01A-11D-A27I-10	81	1.62	0.209515014542631
224	TCGA-DD-A11C-01A-11D-A12Z-10	81	1.62	0.209515014542631
225	TCGA-DD-AACJ-01A-11D-A40R-10	81	1.62	0.209515014542631
226	TCGA-DD-AAVY-01A-11D-A40R-10	81	1.62	0.209515014542631
227	TCGA-ED-A66Y-01A-11D-A30V-10	81	1.62	0.209515014542631
228	TCGA-CC-A3MC-01A-11D-A22F-10	82	1.64	0.214843848047698
229	TCGA-DD-A116-01A-11D-A12Z-10	82	1.64	0.214843848047698
230	TCGA-DD-AAW0-01A-11D-A40R-10	82	1.64	0.214843848047698
231	TCGA-UB-A7MF-01A-11D-A33K-10	82	1.64	0.214843848047698
232	TCGA-BC-A217-01A-11D-A152-10	83	1.66	0.220108088040055
233	TCGA-DD-A114-01A-11D-A12Z-10	83	1.66	0.220108088040055
234	TCGA-DD-AACB-01A-11D-A40R-10	83	1.66	0.220108088040055
235	TCGA-ZP-A9CV-01A-11D-A382-10	84	1.68	0.225309281725863
236	TCGA-CC-5264-01A-01D-A12Z-10	85	1.7	0.230448921378274
237	TCGA-DD-AACG-01A-11D-A40R-10	85	1.7	0.230448921378274
238	TCGA-DD-AACH-01A-11D-A40R-10	85	1.7	0.230448921378274
239	TCGA-DD-AAD6-01A-11D-A40R-10	86	1.72	0.235528446907549
240	TCGA-G3-AAV4-01A-11D-A382-10	86	1.72	0.235528446907549
241	TCGA-5C-A9VH-01A-11D-A36X-10	87	1.74	0.2405492482826
242	TCGA-BC-A10W-01A-11D-A12Z-10	87	1.74	0.2405492482826
243	TCGA-BD-A3EP-01A-11D-A22F-10	87	1.74	0.2405492482826
244	TCGA-CC-A9FS-01A-11D-A36X-10	87	1.74	0.2405492482826
245	TCGA-NI-A8LF-01A-11D-A35Z-10	87	1.74	0.2405492482826
246	TCGA-DD-AACV-01A-11D-A40R-10	88	1.76	0.24551266781415
247	TCGA-DD-AADP-01A-11D-A38X-10	88	1.76	0.24551266781415
248	TCGA-FV-A496-01A-11D-A25V-10	88	1.76	0.24551266781415
249	TCGA-DD-A4NV-01A-11D-A30V-10	89	1.78	0.250420002308894
250	TCGA-FV-A4ZP-01A-12D-A25V-10	89	1.78	0.250420002308894
251	TCGA-BC-A10R-01A-11D-A12Z-10	90	1.8	0.255272505103306
252	TCGA-DD-A11A-01A-11D-A12Z-10	90	1.8	0.255272505103306
253	TCGA-DD-A73G-01A-22D-A32G-10	90	1.8	0.255272505103306
254	TCGA-DD-AAD0-01A-11D-A40R-10	90	1.8	0.255272505103306
255	TCGA-DD-AADN-01A-11D-A40R-10	90	1.8	0.255272505103306
256	TCGA-G3-A5SJ-01A-11D-A27I-10	90	1.8	0.255272505103306
257	TCGA-LG-A9QD-01A-11D-A382-10	90	1.8	0.255272505103306
258	TCGA-CC-A7IL-01A-11D-A33Q-10	91	1.82	0.260071387985075
259	TCGA-DD-AAD1-01A-11D-A40R-10	91	1.82	0.260071387985075
260	TCGA-DD-AAE9-01A-11D-A40R-10	91	1.82	0.260071387985075
261	TCGA-EP-A2KA-01A-11D-A183-10	91	1.82	0.260071387985075
262	TCGA-K7-A5RG-01A-11D-A28X-10	91	1.82	0.260071387985075
263	TCGA-DD-A3A8-01A-11D-A22F-10	92	1.84	0.264817823009536
264	TCGA-G3-A5SM-01A-12D-A28X-10	92	1.84	0.264817823009536
265	TCGA-DD-AACA-01A-11D-A40R-10	93	1.86	0.269512944217916
266	TCGA-DD-AACU-01A-11D-A40R-10	93	1.86	0.269512944217916
267	TCGA-DD-AAW1-01A-11D-A40P-10	93	1.86	0.269512944217916
268	TCGA-UB-A7MD-01A-12D-A34Z-10	93	1.86	0.269512944217916
269	TCGA-NI-A4U2-01A-11D-A28X-10	94	1.88	0.27415784926368
270	TCGA-DD-AAD8-01A-11D-A40R-10	95	1.9	0.278753600952829
271	TCGA-DD-AADE-01A-11D-A40R-10	95	1.9	0.278753600952829
272	TCGA-FV-A2QR-01A-11D-A20W-10	95	1.9	0.278753600952829
273	TCGA-MI-A75C-01A-11D-A32G-10	96	1.92	0.28330122870355
274	TCGA-CC-A3M9-01A-11D-A20W-10	98	1.96	0.292256071356476
275	TCGA-DD-AADA-01A-11D-A40R-10	98	1.96	0.292256071356476
276	TCGA-DD-A113-01A-11D-A12Z-10	99	1.98	0.296665190261531
277	TCGA-DD-A73E-01A-12D-A32G-10	99	1.98	0.296665190261531
278	TCGA-MI-A75E-01A-11D-A32G-10	99	1.98	0.296665190261531
279	TCGA-DD-AADB-01A-11D-A40R-10	100	2	0.301029995663981
280	TCGA-DD-A11D-01A-11D-A12Z-10	101	2.02	0.305351369446624
281	TCGA-DD-A3A7-01A-11D-A22F-10	101	2.02	0.305351369446624
282	TCGA-DD-A4NF-01A-11D-A27I-10	101	2.02	0.305351369446624
283	TCGA-DD-AAW2-01A-11D-A40P-10	101	2.02	0.305351369446624
284	TCGA-CC-5262-01A-01D-A12Z-10	102	2.04	0.309630167425899
285	TCGA-CC-A7IF-01A-11D-A33K-10	102	2.04	0.309630167425899
286	TCGA-DD-A118-01A-11D-A12Z-10	102	2.04	0.309630167425899
287	TCGA-DD-A4NI-01A-11D-A27I-10	102	2.04	0.309630167425899
288	TCGA-DD-AADQ-01A-11D-A40R-10	103	2.06	0.313867220369153
289	TCGA-G3-A6UC-01A-21D-A33K-10	103	2.06	0.313867220369153
290	TCGA-G3-A5SL-01A-11D-A27I-10	104	2.08	0.318063334962762
291	TCGA-ZS-A9CE-01A-11D-A36X-10	104	2.08	0.318063334962762
292	TCGA-CC-5263-01A-01D-A12Z-10	105	2.1	0.322219294733919
293	TCGA-DD-AADL-01A-11D-A40R-10	105	2.1	0.322219294733919
294	TCGA-ED-A8O5-01A-11D-A35Z-10	105	2.1	0.322219294733919
295	TCGA-G3-A7M9-01A-23D-A34Z-10	105	2.1	0.322219294733919
296	TCGA-2Y-A9H9-01A-21D-A38X-10	106	2.12	0.326335860928751
297	TCGA-DD-AACX-01A-11D-A40R-10	106	2.12	0.326335860928751
298	TCGA-DD-AAEI-01A-11D-A40R-10	106	2.12	0.326335860928751
299	TCGA-FV-A2QQ-01A-11D-A22F-10	106	2.12	0.326335860928751
300	TCGA-HP-A5N0-01A-11D-A28X-10	106	2.12	0.326335860928751
301	TCGA-2Y-A9H3-01A-11D-A382-10	107	2.14	0.330413773349191
302	TCGA-BC-A69H-01A-11D-A30V-10	107	2.14	0.330413773349191
303	TCGA-5C-A9VG-01A-11D-A36X-10	108	2.16	0.334453751150931
304	TCGA-DD-AAD5-01A-11D-A40R-10	108	2.16	0.334453751150931
305	TCGA-RC-A7SK-01A-11D-A34Z-10	109	2.18	0.338456493604605
306	TCGA-BC-4073-01B-02D-A12Z-10	110	2.2	0.342422680822206
307	TCGA-3K-AAZ8-01A-12D-A38X-10	111	2.22	0.346352974450639
308	TCGA-DD-AACF-01A-11D-A40R-10	111	2.22	0.346352974450639
309	TCGA-ZP-A9D1-01A-11D-A382-10	111	2.22	0.346352974450639
310	TCGA-2Y-A9H1-01A-11D-A382-10	113	2.26	0.354108439147401
311	TCGA-MI-A75H-01A-11D-A32G-10	113	2.26	0.354108439147401
312	TCGA-2Y-A9GU-01A-11D-A382-10	114	2.28	0.357934847000454
313	TCGA-CC-5259-01A-31D-A20W-10	114	2.28	0.357934847000454
314	TCGA-DD-A1EB-01A-11D-A12Z-10	116	2.32	0.3654879848909
315	TCGA-DD-AAEB-01A-11D-A40R-10	116	2.32	0.3654879848909
316	TCGA-2Y-A9HA-01A-11D-A38X-10	117	2.34	0.369215857410143
317	TCGA-DD-AACK-01A-11D-A40R-10	117	2.34	0.369215857410143
318	TCGA-G3-A25S-01A-11D-A16V-10	117	2.34	0.369215857410143
319	TCGA-CC-5258-01A-01D-A12Z-10	118	2.36	0.372912002970107
320	TCGA-CC-A7IG-01A-11D-A33K-10	118	2.36	0.372912002970107
321	TCGA-BC-A10U-01A-11D-A12Z-10	119	2.38	0.376576957056512
322	TCGA-WJ-A86L-01A-12D-A45V-10	119	2.38	0.376576957056512
323	TCGA-CC-A5UE-01A-11D-A28X-10	120	2.4	0.380211241711606
324	TCGA-ED-A459-01A-11D-A25V-10	120	2.4	0.380211241711606
325	TCGA-CC-A8HV-01A-11D-A35Z-10	121	2.42	0.383815365980431
326	TCGA-DD-AADS-01A-11D-A40R-10	121	2.42	0.383815365980431
327	TCGA-CC-A7IJ-01A-11D-A33Q-10	123	2.46	0.390935107103379
328	TCGA-DD-AADG-01A-11D-A40R-10	123	2.46	0.390935107103379
329	TCGA-XR-A8TF-01A-11D-A35Z-10	123	2.46	0.390935107103379
330	TCGA-DD-AACP-01A-11D-A40R-10	129	2.58	0.41161970596323
331	TCGA-CC-A9FW-01A-11D-A36X-10	132	2.64	0.421603926869831
332	TCGA-DD-AAE3-01A-11D-A40R-10	133	2.66	0.424881636631067
333	TCGA-CC-A7II-01A-11D-A33K-10	136	2.72	0.434568904034199
334	TCGA-DD-AADM-01A-11D-A40R-10	138	2.76	0.440909082065218
335	TCGA-CC-A7IE-01A-21D-A382-10	140	2.8	0.447158031342219
336	TCGA-DD-AACZ-01A-11D-A40R-10	141	2.82	0.450249108319361
337	TCGA-G3-AAV0-01A-11D-A36X-10	142	2.84	0.453318340047038
338	TCGA-RC-A6M4-01A-11D-A32G-10	142	2.84	0.453318340047038
339	TCGA-MI-A75I-01A-11D-A32G-10	145	2.9	0.462397997898956
340	TCGA-BC-A10Z-01A-11D-A12Z-10	156	3.12	0.494154594018443
341	TCGA-DD-AAEA-01A-11D-A40R-10	158	3.16	0.499687082618404
342	TCGA-G3-A7M5-01A-11D-A33Q-10	163	3.26	0.513217600067939
343	TCGA-DD-AACT-01A-11D-A40R-10	165	3.3	0.518513939877887
344	TCGA-RC-A6M6-01A-11D-A32G-10	169	3.38	0.528916700277655
345	TCGA-CC-A8HT-01A-11D-A35Z-10	170	3.4	0.531478917042255
346	TCGA-DD-AADO-01A-11D-A40R-10	170	3.4	0.531478917042255
347	TCGA-LG-A6GG-01A-11D-A30V-10	171	3.42	0.534026106056135
348	TCGA-DD-AACQ-01A-11D-A40R-10	177	3.54	0.549003262025788
349	TCGA-CC-A5UD-01A-11D-A28X-10	178	3.56	0.551449997972875
350	TCGA-G3-A3CK-01A-11D-A20W-10	181	3.62	0.558708570533166
351	TCGA-DD-AADF-01A-11D-A40R-10	184	3.68	0.565847818673518
352	TCGA-DD-AAE7-01A-11D-A40R-10	185	3.7	0.568201724066995
353	TCGA-MI-A75G-01A-11D-A32G-10	196	3.92	0.593286067020457
354	TCGA-ED-A7PZ-01A-11D-A33Q-10	233	4.66	0.66838591669
355	TCGA-DD-AACL-01A-11D-A40R-10	253	5.06	0.704150516839799
356	TCGA-DD-AACI-01A-11D-A40R-10	261	5.22	0.717670503002262
357	TCGA-CC-A7IK-01A-12D-A33Q-10	264	5.28	0.722633922533812
358	TCGA-DD-A3A9-01A-11D-A25V-10	264	5.28	0.722633922533812
359	TCGA-DD-A1EE-01A-11D-A12Z-10	278	5.56	0.745074791582057
360	TCGA-WQ-A9G7-01A-11D-A36X-10	391	7.82	0.893206753059848
361	TCGA-DD-AAC8-01A-11D-A40R-10	486	9.72	0.987666264926275
362	TCGA-CC-A7IH-01A-11D-A33K-10	640	12.8	1.10720996964787
363	TCGA-4R-AA8I-01A-11D-A382-10	947	18.94	1.27737997466725
364	TCGA-UB-A7MB-01A-11D-A33Q-10	1270	25.4	1.40483371661994
